# Supplementary material for: A binding protein regulates myosin-7a dimerization and actin bundle assembly
Source: Nat Commun. 2021 Jan 25;12:563. doi: 10.1038/s41467-020-20864-z (PMC7835385; doi:10.1038/s41467-020-20864-z)
Supplement: Supplementary file 10 — Source Data [file 41467_2020_20864_MOESM10_ESM.xlsx]

## Sheet: Figure 1
Fig 1G			Fig 1H				Fig 1I
M7BP Molecular weight (kDa)			Myosin-7a molecular weight (kDa)				Myosin-7a + M7BP (kDa)
185.106			362.741				718.231
262.411			318.45				537.079
99.4048			456.981				134.785
76.124			355.986				353.713
84.7128			571.681				202.517
63.3555			86.6495				601.779
97.4126			348.431				103.052
89.5202			450.161				211.135
111.41			412.75				520.463
116.846			1259.16				223.286
102.337			398.718				156.936
122.629			250.1				483.182
101.76			432.776				436.693
99.3129			303.695				484.672
122.081			348.27				501.939
83.5327			165.628				137.02
120.729			360.455				78.8106
173.971			110.105				502.099
242.403			304.082				167.455
216.798			391.031				119.125
98.1651			382.077				111.736
107.323			270.014				81.7124
108.18			460.204				106.099
179.342			335.238				412.997
215.869			334.403				105.759
127.179			317.317				129.035
535.055			382.704				85.8354
125.827			530.648				77.3842
104.61			371.602				553.342
114.779			143.389				219.036
178.526			356.823				405.444
93.2678			413.753				210.918
108.003			324.896				120.398
111.066			120.284				1625.42
121.798			346.138				112.823
94.1364			394.649				508.466
79.0426			377.769				472.264
107.554			416.734				347.307
168.003			346.063				101.807
79.9427			118.228				396.388
99.9754			362.479				496.659
77.8036			360.689				315.829
95.1114			396.887				769.615
106.947			376.611				451.709
97.1811			353.736				405.889
89.2463			95.4266				127.319
95.3144			76.7369				209.786
89.2592			268.529				175.387
138.062			363.168				467.955
108.201			328.69				132.131
132.783			304.554				126.093
83.3946			165.989				587.947
207.61			352.35				106.905
166.822			355.877				255.766
99.1085			89.3204				123.083
330.38			227.221				143.338
129.988			369.938				127.227
138.804			352.245				583.775
258.171			608.518				170.289
102.172			361.729				98.3543
137.166			185.185				87.228
108.583			314.863				493.963
128.314			314.544				72.3127
95.4312			344.277				108.242
94.6966			203.166				147.175
102.766			382.914				59.0254
128.424			379.586				496.092
99.6411			126.517				491.292
81.5263			365.487				134.2
93.6723			307.722				233.827
111.214			114.929				89.3064
111.289			193.955				105.835
206.064			61.0795				531.406
195.654			962.229				494.155
108.043			231.767				400.207
201.926			108.56				488.415
263.996			350.949				414.157
87.7265			379.803				115.367
217.232			705.236				456.06
120.066			136.89				403.435
113.7			122.986				88.3726
103.799			329.733				477.359
86.0135			129.844				959.522
136.411			368.202				1838.99
220.583			382.902				532.747
90.7972			333.452				105.858
67.7109			320.147				725.997
100.026			361.646				465.286
95.357			297.709				129.518
93.095			377.796				463.509
231.39			293.466				140.366
173.262			346.995				249.536
153.945			155.894				175.347
103.647			410.723				118.935
119.178			414.118				80.9978
92.6014			378.761				121.331
102.489			293.131				475.089
146.388			147.569				99.5564
104.261			556.632				159.57
159.773			336.532				113.396
126.876			565.85				105.721
104.908			334.251				533.159
88.4134			407.872				107.566
85.6309			324.027				501.36
67.0288			419.597				91.7334
88.6048			278.86				132.665
104.043			136.341				111.324
112.805			434.008				496.6
152.794			363.117				494.344
82.732			374.497				101.378
61.5567			360.426				128.439
81.8462			100.74				139.619
126.772			370.813				84.8896
128.518			308.344				165.161
83.1402			338.52				93.4607
116.576			357.676				100.95
120.985			305.327				426.32
93.4247			114.839				448.446
108.998			212.623				115.958
109.159			2117.77				173.971
90.9043			117.038				162.304
216.481			365.612				357.525
93.1243			76.6937				222.381
97.4132			392.094				353.143
138.25			394.947				802.737
90.427			372.065				148.038
104.301			343.18				102.283
93.8259			299.173				117.082
81.4078			369.025				119.604
93.8975			386.088				516.131
91.104			369.819				505.297
127.463			106.263				490.066
86.1701			388.183				102.624
103.239			364.524				193.691
99.438			327.367				528.009
91.698			382.075				463.124
92.3957			288.618				1142.22
71.2163			159.781				432.012
103.562			330.204				181.611
109.9			107.821				491.729
103.321			116.598				495.703
140.89			388.792				121.733
106.414			394.611				422.541
88.3793			362.838				413.818
77.0109			336.622				479.292
193.817			368.414				413.065
101.629			143.711				108.528
81.1397			342.764				108.882
170.856			328.571				347.89
116.899			102.879				99.4564
89.2895			322.422				593.724
85.6269			315.112				376.005
106.297			412.712				140.134
135.797			341.617				454.214
105.588			392.413				108.984
640.488			979.819				513.532
99.4653			337.626				224.22
1746.65			443.036				501.424
121.308			73.0759				101.898
103.538			338.223				167.969
206.65			207.086				495.834
80.7829			228.572				226.194
134.844			349.887				520.509
106.487			294.326				220.238
97.9451			301.001				133.344
88.5318			184.971				148.766
102.795			318.176				108.813
89.2202			148.844				113.9
99.7938			313.356				105.385
66.7795			199.359				268.599
100.202			184.182				485.43
91.1697			355.959				138.539
89.1041			324.707				491.918
100.429			288.864				91.1829
128.426			194.684				483.735
214.097			373.523				109.638
94.1316			83.0821				118.622
93.3129			324.432				125.436
83.5092			381.576				473.509
128.514			310.774				383.857
117.523			107.239				474.035
107.542			347.421				371.51
153.558			347.234				132.949
103.974			370.193				91.7745
349.057			491.661				109.987
95.026			290.413				154.224
82.1446			352.091				82.5045
87.3633			316.124				489.447
101.522			629.563				361.517
111.423			398.108				171.69
98.8703			347.633				394.306
84.0267			347.468				152.911
173.32			421.086				158.555
119.096			354.581				97.9445
90.0139			330.848				512.614
86.4689			422.385				516.895
86.6295			341.635				459.243
107.515			326.185				115.301
90.056			383.293				132.388
103.896			389.841				81.0534
121.559			293.612				108.973
121.908			617.086				440.275
85.6334			348.797				578.303
103.498			281.767				555.47
98.0769			320.175				97.2733
103.389			357.709				199.792
82.8888			395.786				109.535
74.2757			320.389				139.493
116.357			361.51				149.615
72.8004			243.447				107.328
88.6201			338.103				170.597
146.128			126.192				66.3003
102.325			322.844				728.563
194.858			681.562				481.389
323.917			437.106				492.259
94.653			369.586				120.218
76.1791			376.173				108.572
110.57			376.957				246.201
124.719			366.702				134.019
142.628			367.712				460.784
85.3489			118.844				449.683
103.987			368.153				253.003
90.6808			185.98				546.142
108.784			361.532				213.807
128.42			137.177				359.474
115.704			146.792				138.172
548.327			348.92				171.436
328.916			458.812				1572.86
735.531			394.832				534.79
101.172			399.624				92.4134
104.492			127.823				471.433
145.914			99.394				371.278
75.7259			368.145				283.522
223.11			388.753				405.914
91.731			406.805				490.864
113.856			339.709				160.52
101.987			385.534				439.119
142.222			382.504				180.695
93.963			357.183				151.511
586.994			368.486				461.727
139.924			310.415				238.63
100.949			345.794				559.388
83.8725			391.032				139.514
112.553			307.296				92.8399
106.764			85.828				387.027
105.558			403.342				141.972
84.9476			400.439				418.353
109.617			449.045				526.726
213.756			356.072				388.825
99.9731			349.608				362.196
105.561			434.171				205.579
94.5294			445.672				100.954
97.7488			256.221				138.031
95.7612			119.731				463.823
106.471			393.863				470.774
190.673			387.129				198.993
101.091			395.87				381.892
112.037			174.328				438.612
81.666			419.618				449.053
113.637			409.468				352.246
106.022			316.919				100.504
110.614			164.743				153.587
128			675.25				273.247
94.6762			400.237				225.78
121.805			424.324				121.192
80.296			321.291				133.459
90.2212			360.219				149.973
74.8383			359.041				113.676
222.907			346.634				102.366
121.289			250.445				132.021
89.5616			359.399				107.078
82.4765			336.155				495.898
109.066			143.563				109.167
172.294			362.972				112.076
224.467			121.152				105.301
217.94			90.0276				169.709
375.356			379.361				462.384
123.422			122.35				562.188
90.3951			88.3358				484.986
165.657			421.525				467.623
111.388			399.883				1777.97
280.557			354.148				490.68
90.0427			399.666				237.488
126.799			395.987				95.9764
138.865			360.228				463.069
102.342			263.426				442.676
107.318			373.64				444.491
104.519			281.572				111.197
116.685			384.486				71.5589
89.2357			315.13				148.46
98.9186			352.755				142.466
188.467			379.046				587.943
94.7632			369.768				474.413
101.579			130.664				513.106
109.272			378.121				449.704
104.886			256.44				85.7516
120.47			382.601				99.3321
72.5244			72.3413				589.617
217.473			377.146				139.391
104.519			387.637				472.372
68.2828			256.122				390.446
89.5215			80.3941				225.803
89.5162			409.512				474.141
95.5849			514.18				364.117
114.16			375.04				475.583
102.198			88.1406				347.964
124.204			319.204				203.322
93.2979			419.76				443.891
106.458			307.938				130.344
211.744			370.522				535.301
105.363			343.459				297.894
101.57			392.569				134.953
96.7108			359.195				96.0184
107.69			407.131				36.6686
107.603			105.113				95.6471
169.411			146.227				116.663
96.1519			377.113				132.944
100.03			111.903				173.814
129.781			373.835				114.178
116.531			369.408				1313.12
128.911			384.164				538.892
76.722			313.527				545.318
95.8995			336.232				352.824
103.903			366.824				136.77
94.8055			338.944				119.99
100.425			338.013				136.788
185.114			379.744				535.001
118.85			189.203				181.503
328.783			336.22				61.3433
76.936			299.389				519.127
217.011			504.919				131.43
88.1727			85.4162				84.4138
150.63			487.991				495.82
84.1146			385.107				519.459
90.8484			371.029				1535.25
106.259			389.029				870.48
96.9887			335.817				531.18
183.912			576.623				162.288
109.72			360.845				226.914
107.177			300.727				495.614
92.0855			397.427				96.8931
126.979			316.853				448.667
97.5085			390.397				112.779
116.418			214.821				105.665
210.169			367.079				507.305
112.215			352.012				515.011
89.6518			150.738				142.448
113.252			458.346				155.236
109.377			338.757				96.6677
154.51			418.054				48.276
108.683			338.997				150.851
109.056			447.12				561.698
103.638			721.741				99.621
198.856			351.051				513.524
132.437			341.867				394.782
88.5287			142.484				59.3484
84.204			359.024				108.574
72.173			368.338				425.776
135.362			386.838				454.324
125.816			365.143				120.828
125.285			414.599				123.76
93.3658			387.869				199.621
134.08			256.309				454.01
780.603			347.144				543.325
92.9089			350.51				143.584
87.1926			400.756				87.6811
87.7292			364.704				207.241
90.0953			393.858				149.348
86.1889			371.228				243.928
100.298			305.295				137.561
106.736			341.949				191.121
84.8302			736.772				81.298
773.226			537.03				497.213
81.2534			818.13				453.537
85.5158			296.955				463.984
99.4931			615.912				239.011
64.6097			362.374				108.261
101.361			358.118				480.157
109.428			420.022				142.348
183.326			75.6067				487.858
113.256			372.988				125.257
93.3018			343.408				95.0854
84.2392			103.435				103.693
86.8212			720.403				511.782
116.846			402.774				208.267
85.8714			428.279				89.3131
91.091			355.589				130.75
97.765			142.107				256.824
77.1377			348.338				103.03
443.386			352.317				651.084
191.991			295.109				175.077
135.996			323.07				116.208
88.6207			355.269				74.3123
104.16			89.234				187.794
307.416			87.8407				175.79
97.876			152.395				93.2744
90.3718			97.8251				138.373
91.9089			931.768				1557.3
106.29			627.795				372.731
232.386			584.466				867.36
847.343			99.8127				400.408
248.158			86.7435				120.762
101.676			388.634				514.339
106.663			375.436				623.359
135.049			374.208				110.264
171.992			306.004				504.064
173.503			369.744				506.511
71.083			345.413				240.691
82.1569			153.342				394.908
1632.43			83.459				124.913
76.9247			287.917				465.675
156.991			330.619				460.59
167.892			135.255				256.487
76.7337			328.542				462.127
101.063			125.13				139.624
128.595			387.475				89.1682
185.347			332.273				695.288
123.387			505.122				847.969
157.512			441.763				494.24
95.8041			379.533				570.957
132.724			333.668				487.403
120.962			101.895				349.827
112.635			715.613				93.8138
83.2844			324.005				180.529
763.011			374.361				178.449
145.065			303.854				102.361
105.737			366.081				793.818
103.246			415.657				467.161
105.772			83.9992				122.189
182.705			277.32				643.99
111.251			369.833				1055.99
85.6725			347.905				72.2521
100.07			388.03				145.482
129.161			340.269				114.813
90.5807			356.031				525.223
108.171			323.776				91.5652
96.3287			381.461				527.376
189.822			99.0979				118.327
91.964			373.537				107.904
94.5525			338.39				478.169
975.157			336.096				116.665
98.0143			334.822				104.617
112.008			87.7305				430.823
77.677			347.091				107.603
89.0192			390.133				153.284
121.425			355.043				2049.82
102.136			433.134				185.485
95.0086			322.3				198.106
81.5139			375.608				71.9428
138.066			370.604				508.428
123.688			412.043				501.583
115.746			102.582				245.644
186.438			357.388				112.856
83.2031			377.871				348.082
101.377			323.285				604.567
94.614			354.847				524.494
62.7766			354.442				97.2794
137.533			396.246				145.628
96.4353			357.086				275.193
115.434			395.197				1611.99
82.7451			397.777				486.073
83.2032			291.851				372.831
125.257			348.882				530.175
106.743			106.753				358.607
93.0126			128.55				1135.56
108.436			86.945				433.053
151.729			87.1263				1179.17
93.9411			304.733				394.85
155.549			79.8231				159.427
100.716			410.878				89.1884
100.982			102.517				168.97
99.4003			79.3415				139.848
89.6453			378.161				468.963
82.6486			330.833				514.898
101.308			91.9844				200.975
111.147			106.463				101.861
60.9177			352.232				93.1728
113.006			196.779				352.297
127.845			399.735				97.1567
96.2733			322.996				365.191
188.821			313.224				272.21
170.969			405.906				166.861
86.5879			333.954				111.641
81.5728			93.2479				366.551
108.299			388.638				126.289
111.471			383.433				95.7246
110.602			206.952				82.8884
147.389			319.621				166.787
132.974			97.1406				205.794
81.0944			376.105				455.863
105.744			336.806				83.4009
161.701			337.327				130.015
118.236			376.834				156.659
157.461			161.577				494.805
80.1819			331.723				460.048
98.778			400.958				413.512
102.656			363.19				96.5861
119.105			445.109				263.254
146.661			103.381				82.6025
149.829			315.395				909.053
100.402			318.404				382.911
93.5217			97.1003				88.6321
84.9606			364.606				97.3527
100.956			355.17				444.931
116.22			349.152				523.95
109.216			349.674				179.55
102.236			393.19				464.184
110.222			372.738				104.119
113.504			384.021				384.692
87.5001			193.71				113.064
104.37			303.58				465.128
102.037			392.292				496.815
78.8689			381.26				176.715
126.741			160.701				503.7
97.6575			310.844				94.8578
97.1285			254.83				550.309
151.332			204.744				128.162
580.318			425.913				240.451
579.826			314.284				431.49
92.724			260.63				463.473
67.9474			342.854				123.156
103.816			304.737				272.643
88.3706			298.687				102.295
80.5464			114.818				79.3183
134.49			321.04				98.2845
146.023			372.968				134.359
150.292			375.913				449.99
132.087			302.831				92.309
96.9329			403.837				301.169
99.9626			116.212				128.783
153.021			218.209				103.618
122.113			136.546				476.945
164.457			175.955				498.857
160.572			381.654				131.943
122.899			259.351				451.37
94.2573			383.485				521.694
187.96			353.353				1440.9
111.55			331.993				150.319
98.3239			84.5383				101.373
154.242			356.399				638.755
99.4331			375.456				469.767
100.692			382.484				98.4681
94.4398			283.692				452.266
77.0958			371.664				136.572
107.912			532.01				90.7325
174.256			351.138				126.171
101.138			320.843				442.538
101.27			346.229				123.315
90.2186			106.681				127.067
85.9321			367.941				444.839
90.8425			324.6				232.268
86.9117			396.241				392.179
171.846			342.206				90.0249
102.325			358.87				405.212
90.3644			377.437				97.5469
101.916			90.6651				408.038
165.696			379.205				491.767
86.9385			319.253				169.861
84.8874			345.066				117.995
81.8549			407.294				99.1321
109.357			398.842				169.417
85.5929			1012.47				151.478
74.5588			384.766				1191.02
86.2642			400.415				121.859
162.133			688.901				513.556
104.423			376.345				236.211
124.668			362.717				471.933
108.592			301.121				338.53
115.366			309.606				194.09
90.3328			474.512				269.757
78.2887			345.058				248.506
269.538			153.192				413.472
97.8258			512.118				132.998
95.6459			265.929				473.829
105.044			173.979				490.114
174.441			352.885				1427.06
95.6048			503.832				440.692
99.8391			411.211				103.806
96.4799			324.598				415.506
97.8331			81.8964				91.5794
114.194			394.513				107.828
123.923			348.699				118.298
159.888			74.7444				129.648
89.8663			353.951				478.651
95.0638			419.513				129.222
96.8753			105.052				146.804
81.8912			102.797				213.817
124.435			338.894				114.048
93.9595			150.063				102.652
133.655			409.878				86.6491
97.425			129.393				83.4867
159.571			408.49				122.495
119.561			102.01				430.24
108.791			340.215				106.44
825.859			368.571				344.739
66.8503			317.512				151.729
92.9032			396.403				101.652
188.24			337.069				315.111
86.7602			261.355				102.618
119.328			119.747				117.778
303.352			263.943				209.705
99.1944			347.441				106.708
124.738			398.822				119.068
246.846			106.045				78.2731
115.451			318.179				134.012
75.4812			369.36				508.559
98.2728			383.662				95.9588
99.5305			457.624				323.635
89.3965			348.293				754.265
114.476			357.52				115.143
107.328			397.256				72.5449
96.4983			407.619				227.731
100.205			352.4				516.797
119.072			306.21				456.986
211.43			113.397				137.488
91.1878			336.76				89.5748
199.918			125.89				467.757
140.432			363.074				353.387
254.736			375.793				1531.48
169.767			255.366				496.924
97.8775			426.017				494.691
125.321			387.027				566.795
109.442			273.995				496.754
88.532			363.565				82.0099
122.954			346.747				138.099
93.1097			400.065				92.7397
89.8177			312.779				482.411
128.788			554.462				487.636
102.409			350.035				343.431
258.63			422.729				89.4752
101.027			225.417				80.7706
119.458			554.919				455.38
92.127			346.382				407.923
142.629			361.43				91.365
92.9518			341.272				96.1921
145.49			386.258				464.509
102.775			210.86				477.79
72.407			306.63				479.483
133.642			357.6				103.079
119.415			351.363				119.877
233.321			400.477				101.712
95.5248			131.124				105.283
106.181			211.966				273.448
119.609			326.46				140.06
126.802			525.068				116.663
138.725			347.557				127.427
79.5117			394.834				93.8465
248.231			277.462				100.835
119.115			359.289				442.807
81.3259			296.402				92.5271
104.369			381.685				145.649
117.447			380.048				111.326
95.5953			284.867				154.74
93.6442			323.073				477.228
102.739			341.692				96.0943
114.944			295.421				107.629
96.7687			378.398				124.183
137.597			375.389				187.581
895.04			399.685				522.062
93.4739			361.769				128.612
109.712			423.205				124.025
98.1126			354.043				106.183
96.6253			360.66				128.849
114.15			494.699				226.245
119.101			380.137				122.971
101.144			133.295				72.2833
132.839			374.965				395.16
110.565			349.407				107.674
101.896			323.522				535.856
80.0439			377.923				121.12
114.473			292.54				126.033
103.992			369.659				577.705
82.0409			364.794				122.723
94.9374			96.8906				363.981
90.1566			385.949				418.737
102.216			368.042				501.021
150.981			354.722				247.965
103.816			96.7752				95.2521
106.049			369.767				115.034
89.4517			345.7				152.182
97.4857			354.415				647.06
151.034			285.033				374.885
92.2218			406.586				139.446
86.4758			304.439				98.869
101.237			487.786				137.323
168.311			114.099				136.459
101.085			341.365				108.374
100.458			325.474				121.61
89.9953			92.6064				76.4288
83.2782			407.294				487.378
97.543			474.686				464.247
95.1853			316.13				112.22
94.8048			363.719				134.73
89.6507			331.649				150.399
106.203			85.3613				172.531
104.487			361.641				513.625
686.093			85.3806				214.611
100.787			301.375				115.864
87.094			333.052				309.221
91.3382			157.113				471.589
93.4036			320.366				174.117
87.8122			403.992				265.359
324.812			368.876				527.38
78.6021			353.292				134.137
111.333			364.465				474.965
197.851			368.004				103.168
144.872			407.346				91.6803
75.7697			426.53				415.817
80.5165			408.896				432.693
93.8163			290.074				461.949
77.0416			293.289				135.326
95.0062			149.827				459.315
106.694			139.36				89.864
85.1127			385.781				88.5954
100.455			112.945				325.235
115.157			416.576				991.18
79.1705			392.339				85.8259
126.293			122.196				390.769
107.876			823.025				521.721
113.125			300.879				728.648
109.037			370.414				460.997
137.75			124.119				111.462
98.4524			344.919				331.272
109.17			357.289				95.3343
102.576			322.992				176.26
207.312			317.509				124.803
103.352			353.237				178.669
77.7968			293.899				372.311
99.716			358.612				507.669
92.1607			114.154				462.535
97.3644			670.759				112.429
96.3285			358.424				142.918
93.4854			365.944				126.891
254.749			402.125				181.474
82.2478			369.026				494.335
81.8704			378.239				136.215
120.731			329.176				203.574
106.404			350.149				118.983
115.66			371.811				133.156
91.0819			304.419				102.933
64.279			355.369				126.168
171.597			364.317				525.961
101.65			403.46				145.348
72.5499			366.623				1706.18
171.832			414.764				211.555
113.821			394.933				127.866
109.547			312.617				138.705
195.541			335.714				498.263
323.312			332.027				115.126
272.074			243.533				93.6078
94.9407			88.4166				112.272
106.57			245.969				480.064
104.057			342.068				81.3546
139.078			193.319				115.429
114.016			361.421				472.34
123.186			94.6942				98.057
114.876			221.445				118.015
389.265			378.252				117.293
80.2859			391.718				799.551
103.459			250.086				68.2536
94.3639			337.602				131.642
109.178			331.805				182.843
92.6029			404.698				101.622
90.0898			316.191				434.661
106.783			162.274				95.5348
117.64			359.192				106.554
114.132			357.083				129.333
71.9544			57.9569				434.368
97.0066			311.346				486.392
92.0036			328.959				155.088
104.977			419.569				211.459
55.1403			381.927				106.617
80.0842			269.404				92.1148
147.174			504.168				409.516
101.861			422.979				125.915
99.0664			695.062				156.338
96.0979			351.6				306.302
96.6221			363.315				130.904
323.442			345.77				109.696
91.1634			367.783				545.525
111.326			139.177				81.9884
107.419			178.166				85.6653
98.031			362.228				466.28
82.8066			359.007				208.043
260.243			379.421				467.794
158.948			94.5748				354.274
100.841			332.171				657.445
310.877			373.859				103.355
100.408			403.386				192.555
85.9065			337.715				80.1849
106.361			428.097				104.222
89.1907			353.352				200.955
128.405			420.031				113.018
95.8287			352.555				133.558
198.179			327.099				111.835
94.7331			331.113				540.41
102.289			356.04				114.568
110.605			130.857				651.036
91.6783			93.087				485.973
90.9688			312.923				449.753
82.433			226.122				106.411
90.6062			669.335				162.519
145.905			134.816				456.009
88.8988			515.879				151.888
117.316			398.205				134.226
147.201			343.839				475.014
87.4766			373.174				395.57
81.0723			93.4726				86.6304
92.7017			388.795				94.0773
91.4382			333.035				463.847
140.643			422.937				150.856
103.06			320.025				312.439
79.1786			398.502				256.423
140.754			361.047				586.094
89.8888			412.964				279.432
99.7458			362.541				119.632
167.079			319.637				171.614
92.528			361.235				121.048
94.196			363.099				127.654
101.212			445.594				498.146
204.595			366.246				488.464
97.7732			350.086				104.109
1102.21			327.443				103.234
133.618			294.339				400.763
100.197			329.102				470.88
125.837			273.167				460.659
93.1305			423.064				447.411
83.1576			375.753				124.172
88.5833			372.49				147.368
73.3131			815.451				126.536
119.902			354.471				1904.22
90.0339			301.616				105.185
95.6936			577.445				490.148
93.0956			319.231				344.787
101.585			369.327				90.8297
124.05			357.205				181.63
99.7033			338.83				544.407
91.7057			353.502				555.914
73.0503			360.505				489.425
87.2303			344.749				461.659
102.437			313.573				544.112
156.669			343.692				497.296
123.485			112.353				145.745
136.516			330.437				532.505
101.035			518.924				415.632
113.383			349.877				395.265
77.7418			62.5674				109.323
96.1644			147.878				57.786
112.633			308.442				543.212
85.8158			366.31				431.601
102.362			74.8633				116.123
128.563			165.545				133.202
105.182			84.0195				487.201
151.194			162.441				515.605
387.981			716.117				527.408
106.601			651.547				123.564
137.128			87.3451				444.606
192.498			126.728				442.992
98.4404			266.395				153.348
92.6979			576.63				349.773
80.7748			189.129				121.021
96.0703			87.1621				102.509
108.558			134.623				499.434
143.236			107.635				98.9507
113.662			375.346				67.6258
201.339			266.05				149.742
109.795			383.307				80.6928
106.519			361.193				98.7898
92.8307			77.3002				429.45
114.886			248.894				120.352
93.0763			453.141				335.596
91.5923			379.072				135.78
95.3054			299.353				116.325
169.878			128.346				128.411
104.46			368.667				266.735
86.8982			391.719				567.107
109.943			91.6376				129.557
123.859			343.305				288.908
117.407			371.462				492.181
114.947			347.387				298.267
206.017			405.707				152.727
71.8231			118.666				505.838
124.113			375.546				144.807
161.696			349.178				448.389
99.7659			301.235				121.163
115.394			377.322				109.058
155.375			371.849				147.046
105.186			232.32				691.603
92.3031			109.398				107.775
109.42			346.848				133.933
103.885			307.777				136.301
223.446			352.292				509.588
103.814			381.953				245.334
95.9881			369.276				426.26
125.789			308.249				444.595
80.0756			310.28				416.196
97.2306			136.651				117.294
75.0803			382.328				155.019
189.957			664.454				420.558
96.8383			296.309				655.629
97.0459			712.35				416.999
91.6562			639.443				184.805
123.808			376.82				134.555
189.999			287.81				138.771
134.775			659.971				112.552
108.42			397.686				939.637
109.458			418.802				114.927
116.092			244.217				206.643
132.73			353.846				204.57
328.744			159.877				85.0398
81.2691			366.329				441.283
109.512			110.27				510.944
90.0009			323.697				468.587
244.964			370.614				210.572
118.076			102.847				157.205
107.917			407.076				474.708
162.673			441.93				529.114
86.5414			174.894				113.58
158.062			317.558				212.005
111.342			117.701				149.11
403.494			365.725				389.963
109.687			336.356				145.526
102.213			370.017				133.312
115.919			378.242				432.916
75.4188			336.528				469.789
94.0284			617.585				111.354
111.866			814.675				515.706
95.4133			346.08				534.575
87.3128			313.636				174.185
68.8394			375.538				377.967
101.943			341.221				634.107
114.246			335.516				341.538
118.491			339.797				475.495
97.9677			342.243				132.887
98.1926			418.747				102.909
103.006			305.176				519.926
115.446			636.278				435.048
91.416			221.602				117.258
121.799			328.978				496.61
84.062			133.95				307.703
87.6021			356.808				257.685
93.8786			295.962				122.245
93.8099			351.487				434.575
74.2454			230.279				516.451
68.1305			151.845				462.553
115.738			322.297				490.623
93.8964			340.719				132.082
107.263			325.241				924.924
105.119			398.999				107.245
77.3792			397.266				390.159
77.4101			336.132				460.311
91.4435			364.747				149.887
97.5002			382.807				130.195
90.8436			357.781				122.403
224.721			421.987				322.448
91.4355			417.298				103.829
129.188			326.823				621.086
83.5797			341.731				175.38
109.034			180.244				187.459
88.3979			95.1125				100.504
92.1661			324.139				496.454
66.6825			249.574				277.504
121.485			242.389				113.414
110.876			427.163				106.866
105.226			285.522				457.091
104.03			92.7405				115.75
119.441			466.422				537.481
93.7143			340.498				526.368
96.598			375.028				446.069
113.912			329.763				100.321
103.186			260.406				176.831
128.316			398.876				216.145
59.7178			376.344				91.5631
82.9948			616.006				543.627
120.823			122.514				608.243
239.511			69.5916				428.193
116.185			251.969				100.361
127.166			386.322				198.672
178.547			188.307				251.291
128.163			373.89				132.419
58.7957			406.391				695.963
98.147			235.422				98.3562
71.6999			325.493				208.67
271.885			444.587				95.8996
62.9427			397.443				322.403
135.032			282.609				508.227
83.956			362.963				538.795
84.4867			117.978				453.88
92.1446			404.433				99.422
101.739			330.551				471.157
85.212			337.976				144.049
93.4791			343.504				84.1241
97.7646			287.101				565.27
99.1455			361.611				101.135
132.458			88.2198				492.184
99.9272			245.494				396.546
92.7856			410.43				132.329
96.9959			382.769				496.384
126.919			375.111				135.609
109.384			331.196				118.643
103.163			337.103				1669.68
93.9155			368				496.891
109.334			377.297				145.767
92.9238			355.095				105.681
95.0023			380.465				207.419
75.5177			348.74				60.1168
201.882			145.496				370.424
205.734			328.942				456.601
86.017			356.788				130.055
220.151			366.889				535.747
95.5573			190.004				246.749
164.297			312.054				154.585
107.285			676.931				517.33
128.142			273.312				541.504
132.02			359.044				100.822
84.669			318.696				87.206
109.564			363.599				569.496
96.2782			382.971				91.234
113.057			360.789				772.656
142.511			367.763				116.775
68.9857			323.998				443.091
125.2			518.663				152.934
69.8935			374.323				121.999
93.5863			463.733				137.476
1147.6			319.234				433.985
101.973			100.552				100.329
214.949			593.4				461.717
84.6075			174.809				152.578
85.3485			213.88				112.958
97.3301			296.012				126.58
96.6066			334.491				133.926
112.541			341.005				121.779
95.7719			367.134				453.641
95.695			376.004				468.647
109.804			172.144				98.7883
92.7605			351.997				421.921
76.0915			387.577				148.882
112.745			359.365				112.898
104.607			405.921				107.74
128.705			365.308				131.765
90.7501			320.391				139.006
90.25			341.196				485.432
121.064			429.67				108.283
97.4905			79.7266				244.742
113.815			292.596				118.044
95.1397			113.962				465.002
86.283			491.588				113.609
109.103			352.335				95.8886
112.192			279.632				113.917
118.077			482.586				423.374
131.978			767.201				505.929
84.4867			290.302				108.642
97.3873			349.741				219.506
88.5059			502.022				106.523
102.786			348.244				464.217
166.102			345.681				118.523
103.268			276.077				126.277
101.786			390.188				90.0141
88.2969			380.895				112.099
100.619			351.262				402.982
95.8764			266.127				525.292
91.1761			319.063				513.524
83.0506			283.904				552.846
88.7282			368.157				199.023
97.8315			334.143				125.724
202.956			407.743				481.078
119.582			89.0086				144.929
102.682			341.694				102.841
90.6569			298.414				84.088
114.959			382.435				95.4422
71.8683			387.643				119.103
92.2737			335.044				78.0783
98.4203			191.218				139.784
109.635			378.675				676.846
106.365			72.6825				195.968
129.748			371.146				102.083
60.8385			410.984				112.406
84.0993			375.584				486.068
557.279			124.972				126.484
119.647			328.609				428.314
141.419			106.249				147.467
119.63			343.041				116.743
111.775			344.882				425.393
90.6789			464.993				146.455
96.5923			451.35				95.7211
245.568			328.148				113.492
192.922			376.973				412.631
114.018			383.873				487.349
97.7131			595.152				124.601
82.1891			430.209				98.7809
110.169			138.964				109.899
131.903			797.997				202.168
76.7295			418.384				109.616
199.594			294.325				125.321
117.665			129.597				419.89
83.076			95.4047				101.447
117.833			350.702				104.865
73.9159			462.858				99.1303
94.4714			553.095				54.7285
81.6609			399.63				122.614
69.9599			349.282				165.926
85.9554			315.715				410.933
107.137			300.515				225.672
89.4997			211.732				415.644
87.1817			540.383				126.824
86.7049			364.727				134.263
113.892			87.6442				466.728
98.968			367.82				906.954
305.692			169.169				86.0601
106.41			354.583				499.561
73.7181			304.382				3955.92
244.579			238.072				113.689
102.564			123.289				434.748
101.424			379.238				120.443
194.055			244.616				182.215
107.78			245.088				96.5844
1212.11			305.563				455.634
581.549			367.383				157.097
101.94			104.005				198.957
72.1976			343.164				505.057
167.852			364.833				272.405
111.662			151.214				100.928
126.793			373.154				509.387
86.5654			364.051				229.811
91.0927			334.139				483.33
94.0034			345.733				224.66
182.724			314.69				464.916
109.431			348.824				497.88
92.4933			414.96				148.259
120.472			344.576				90.1168
104.124			293.412				346.928
93.3129			351.187				95.2356
90.7281			188.83				487.849
101.645			241.152				480.332
176.744			373.067				125.618
129.502			773.374				841.015
95.0474			384.338				381.934
166.186			333.335				106.478
139.893			330.047				392.922
126.462			418.736				458.975
73.8411			395.419				218.424
122.041			378.516				496.487
129.503			385.497				97.5623
102.469			213.594				106.177
113.117			317.944				139.156
100.69			391.171				116.339
84.6996			374.398				315.917
92.0331			488.44				87.9554
99.0767			332.741				465.79
81.5386			348.119				840.607
94.4729			479.148				3159.97
129.504			342.269				83.252
92.6376			375.994				411.517
92.78			360.858				110.758
139.743			354.598				156.109
87.8841			346.454				509.468
141.201			391.666				550.238
102.93			371.542				1478.58
82.4656			277.913				78.6117
99.5817			371.962				1911.89
103.561			120.701				504.344
110.47			344.814				101.855
103.045			356.185				112.428
108.437			108.299				110.593
87.5671			138.712				486.831
101.396			318.072				117.373
87.7643			350.812				106.224
254.891			1010.73				102.551
104.949			336.743				437.942
91.9785			672.159				446.505
79.0103			336.87				140.059
92.6445			335.338				89.1194
96.5315			345.697				110.358
116.712			382.885				95.1155
124.701			290.317				443.373
74.4621			283.441				86.5931
103.964			326.717				172.985
102.797			360.917				667.429
156.855			347.728				450.535
103.038			348.401				466.753
87.7281			364.899				119.283
216.168			321.056				100.687
123.068			307.496				88.9631
92.1424			439.824				115.085
83.2404			320.768				142.886
97.3059			332.93				482.561
78.283			631.656				118.114
90.992			391.468				1398.22
107.502			70.2629				450.447
88.8157			546.501				459.507
70.9236			340.955				462.615
94.6271			380.847				480.265
118.037			329.502				104.066
86.0149			204.52				119.903
115.052			338.514				370.548
86.7396			129.463				84.2614
114.7			375.81				506.97
106.688			345.576				98.4939
309.29			294.93				1539.15
113.619			303.552				1437.71
85.9296			330.654				327.535
93.2999			164.913				150.958
116.457			316.12				435.075
109.439			94.9352				481.115
86.9694			397.537				106.987
125.912			369.56				117.695
105.766			363.861				448.112
82.8156			965.253				121.975
174.374			105.827				116.018
97.5558			359.542				476.198
87.7827			411.262				501.109
105.808			349.669				112.032
95.555			211.206				103.632
94.3034			322.74				122.146
105.047			317.192				557.591
59.509			354.598				153.185
99.3296			232.208				108.221
100.01			336.629				85.8994
92.6248			319.344				470.11
121.704			155.873				135.552
181.177			381.204				142.081
158.648			364.321				99.6446
82.6599			345.371				108.31
117.601			359.747				85.5244
73.4793			379.068				322.375
259.986			514.539				146.004
85.6912			341.223				123.186
93.6507			342.675				121.135
158.036			327.868				553.889
76.1906			510.447				485.187
51.1813			326.156				486.436
78.727			328.201				108.332
95.1962			91.5227				77.5362
92.2404			353.366				461.038
182.776			345.989				78.5362
97.0242			307.316				166.695
85.3569			408.553				95.5035
104.521			387.654				108.184
97.4271			423.124				348.528
158.508			396.815				339.286
88.026			418.794				125.182
98.5732			96.171				635.538
91.6588			136.746				459.613
97.5994			376.006				113.877
91.7249			338.003				92.4044
108.61			397.298				437.713
101.59			643.182				474.024
103.905			377.523				445.603
133.007			370.09				78.4123
98.1676			329.055				214.016
91.832			354.508				116.857
82.27			304.473				122.079
101.99			151.145				384.205
102.592			113.839				164.93
203.378			353.608				458.484
119.188			371.409				93.1737
100.132			347.84				111.153
91.069			163.548				107.004
70.5954			322.529				500.901
76.281			84.0647				161.286
97.4492			93.4078				276.191
104.297			353.111				591.589
128.019			366.158				179.746
228.741			100.048				492.721
105.17			382.909				388.932
84.3919			325.568				516.593
69.5048			364.823				81.1249
90.5088			413.933				341.341
91.2095			106.299				279.037
102.056			324.637				90.1474
110.792			195.482				169.203
84.7304			87.2984				534.734
143.869			354.726				502.495
92.4797			347.539				83.7381
138.876			344.005				134.077
100.528			396.848				395.492
104.562			418.023				265.525
84.1816			359.861				296.692
96.2776			319.898				373.947
202.932			309.846				187.368
104.655			326.669				285.004
91.6115			329.265				59.5408
119.077			352.331				499.308
260.888			82.2209				615.169
94.0235			346.279				132.139
253.417			121.499				453.267
106.393			194.22				321.756
89.7335			391.143				360.011
88.2644			287.86				361.83
170.401			170.006				348.487
86.893			372.382				1744.55
104.04			364.716				541.007
78.3952			289.556				124.641
98.5207			167.514				118.837
100.611			414.809				85.0839
104.89			380.934				115.147
117.088			352.745				109.61
122.994			315.858				125.712
90.8631			509.662				94.4621
108.096			382.37				429.358
102.141			148.42				70.9935
106.379			356.41				97.1371
115.043			119.42				103.794
105.082			371.28				122.579
95.9489			333.412				127.778
80.218			303.868				105.969
98.8125			359.29				235.533
88.8469			391.722				102.095
109.031			276.257				588.275
127.783			340.619				82.4598
107.01			417.268				132.635
146.1			131.973				108.76
113.312			392.195				492.147
105.709			303.209				998.029
107.828			374.48				489.451
198.387			442.524				123.028
92.94			362.856				439.744
109.641			272.77				486.563
104.026			177.282				457.611
107.724			106.726				544.575
100.447			394.665				197.3
88.4168			127.18				209.519
79.181			150.437				1029.47
96.0311			121.007				115.142
140.589			170.666				265.825
133.79			284.975				297.784
88.682			394.622				150.235
69.847			337.031				1421.1
110.72			354.329				471.481
94.2482			375.392				477.02
81.2899			247.94				479.651
92.4298			327.654				119.688
98.7081			352.213				327.532
88.398			371.72				1012.03
105.807			356.682				155.744
85.9445			352.996				488.985
75.2425			328.884				106.333
115.611			160.255				518.254
79.3355			388.412				120.233
125.543			380.764				130.498
127.065			238.797				115.347
105.818			362.535				476.342
96.901			116.152				235.636
109.568			405.677				96.9447
112.713			364.302				123.469
109.799			323.268				459.194
86.0104			482.511				466.703
88.8909			165.05				56.8804
83.9469			230.163				486.971
201.355			368.779				133.645
150.458			379.387				99.4725
99.1248			124.084				102.601
94.3773			328.336				94.989
110.31			341.163				561.96
117.504			332.852				105.752
97.6532			177.002				88.4756
192			364.167				148.963
99.937			156.598				98.5546
177.749			372.245				131.639
67.8782			346.172				119.768
89.1348			129.163				522.344
90.3634			616.076				94.2554
60.4219			97.8072				209.294
95.8022			420.125				116.57
361.603			173.517				212.951
103.534			78.9291				152.322
96.1512			360.01				603.003
82.9685			352.783				114.989
91.8508			327.692				217.586
91.5924			381.475				501.855
138.076			431.976				142.241
92.102			417.735				125.053
84.7617			90.9521				103.552
74.9136			405.411				132.651
115.651			368.659				103.213
1042.69			87.3912				1508.9
83.0668			117.428				504.733
70.933			132.228				507.544
119.355			435.606				114.715
85.9382			404.892				129.142
125.715			411.414				192.1
287.03			107.105				403.626
101.895			335.532				478.144
80.4039			338.355				104.808
102.607			343.879				393.561
84.3287			400.098				415.323
98.49			293.677				129.543
86.3287			476.584				459.273
123.871			305.59				440.272
67.4662			309.255				144.522
102.544			278.124				517.086
136.806			343.942				393.031
102.126			351.802				118.232
80.6706			343.232				118.923
91.1878			370.608				190.058
94.8918			387.404				131.737
133.168			381.557				129.797
117.127			396.007				265.235
103.846			238.922				124.919
85.4543			361.546				539.325
462.497			291.845				179.368
95.3733			355.74				2162.88
220.286			378.844				106.632
117.029			373.287				490.189
83.1361			255.903				94.0567
113.986			284.027				94.2948
98.6944			375.069				500.698
91.3587			424.586				494.992
103.176			385.635				485.72
108.046			293.264				1232.94
98.988			299.958				101.32
108.238			334.386				114.336
110.45			332.83				121.729
147.53			338.158				107.679
92.2557			391.24				117.37
158.745			320.078				513.573
104.099			411.683				112.661
103.442			358.636				289.945
93.9552			289.642				117.961
213.589			244.177				479.515
89.9575			416.552				99.2541
77.2843			352.36				89.9627
106.326			338.503				131.91
94.798			330.439				119.557
89.2017			219.025				143.306
86.3526			328.886				119.349
99.3607			313.633				115.626
89.2829			374.534				113.12
123.178			380.917				179.481
113.386			403.229				114.831
86.8053			328.804				465.832
1832.23			348.47				410.211
87.0625			2650.38				101.412
86.5193			347.89				514.972
109.794			333.179				111.091
109.548			245.494				421.056
105.379			388.51				309.261
659.965			325.257				97.26
98.5931			636.536				95.8913
101.314			323.716				129.948
107.703			201.1				136.579
108.909			280.691				113.042
75.0559			376.853				120.504
109.953			376.202				187.352
98.7724			183.677				509.894
86.4562			96.7933				75.8012
110.39			359.303				306.052
156.085			422.363				105.366
130.577			372.089				142.801
101.326			269.212				164.348
114.5			172.437				458.3
97.1569			365.151				97.4241
215.549			400.931				108.45
91.1608			392.721				64.9891
85.0794			373.526				550.916
126.331			362.292				145.093
80.6347			391.247				137.081
70.4311			348.996				454.263
110.793			563.897				129.866
93.0875			764.533				543.022
95.09			793.707				98.0615
290.698			339.577				132.364
124.151			208.645				2445.83
114.241			295.36				156.533
90.5466			369.283				1052.37
68.4596			319.296				370.871
122.804			366.48				581.833
83.0041			436.866				406.777
102.588			347.353				512.896
90.4423			348.522				109.592
96.0633			268.334				121.579
100.88			349.161				116.028
76.9733			304.846				101.062
137.781			392.89				93.9198
66.6691			659.109				66.9492
88.7646			101.236				111.899
47.4078			87.639				115.141
104.479			277.295				1817.43
77.8836			356.025				447.213
105.014			301.803				208.207
98.7413			355.673				452.352
81.4057			377.332				344.39
170.661			301.947				488.649
114.024			148.872				122.132
81.6786			372.61				504.888
112.287			356.666				143.379
104.315			134.456				476.7
116.27			341.034				135.992
79.9841			355.17				92.9927
89.7339			121.021				515.057
93.118			344.418				411.428
89.6399			489.443				278.662
88.8873			396.462				428.817
86.2764			306.155				182.816
100.362			394.064				482.864
67.7524			346.151				137.643
110.601			339.614				407.534
126.931			402.161				528.82
105.8			286.338				406.771
93.2515			313.405				88.7865
132.726			604.921				2040.36
105.354			360.683				165.503
116.824			330.599				212.3
83.6442			328.815				492.277
194.513			392.073				107.082
98.0966			326.95				83.9127
155.596			72.7494				324.348
109.098			111.702				144.577
86.9968			434.096				433.639
93.5671			347.593				99.6417
91.0621			87.6778				102.089
125.195			287.557				308.057
71.3468			348.398				106.592
172.234			310.937				116.416
98.1123			372.663				136.007
94.7839			374.824				464.62
84.2259			500.757				174.525
80.0736			135.026				131.241
239.164			346.383				142.592
83.9559			127.75				139.904
70.7498			322.197				121.011
118.069			347.131				464.615
84.5986			400.314				130.182
157.368			299.791				93.9475
113.257			558.587				144.756
96.0904			128.64				115.471
94.773			585.376				432.37
77.564			86.5921				162.828
112.583			110.191				113.414
65.7528			102.487				176.181
94.5922			353.714				69.567
94.81			362.778				145.579
78.0671			387.088				326.442
123.632			374.174				480.473
188.64			367.762				287.622
120.756			369.56				163.022
134.941			369.011				85.8549
120.993			364.304				351.148
94.8711			84.8366				80.2383
104.516			229.882				156.344
89.0442			339.87				142.071
95.9995			285.707				85.4297
87.7192			298.354				114.455
121.053			877.715				488.578
75.4598			323.276				115.361
126.648			375.472				468.588
107.451			305.232				114.248
237.707			352.822				118.037
129.525			332.604				101.41
90.4074			118.338				104.216
145.753			310.281				123.443
271.828			357.472				101.115
116.104			361.435				218.889
102.435			400.381				110.665
85.4988			332.344				96.0404
119.821			343.527				1123.19
98.7525			322.406				337.066
99.3695			100.353				173.007
162.831			404.128				251.749
98.6164			368.944				126.864
97.5107			338.072				111.17
94.7911			365.952				163.113
122.129			336.412				97.0971
79.208			382.897				457.736
108.991			369.786				109.608
88.4135			373.703				104.494
88.3297			349.851				549.624
136.673			322.255				201.601
171.563			269.98				99.4264
168.727			359.373				395.992
59.3814			390.762				495.784
94.2775			395.642				205.146
117.404			338.567				137.193
113.451			352.448				471.95
84.7635			339.959				95.5076
453.307			334.906				120.263
145.668			406.686				268.616
641.413			108.212				117.199
91.6293			288.959				206.47
119.756			408.551				83.1717
105.936			350.914				439.303
109.58			316.642				93.9384
98.5478			281.428				123.504
143.629			352.368				130.775
157.791			344.661				120.596
75.9322			348.459				2813.08
236.642			80.5848				391.561
503.745			407.32				146.577
213.643			336.187				440.523
78.0222			342.835				223.822
105.144			87.7759				61.5648
183.452			389.551				450.057
216.886			295.423				128.993
105.233			405.54				163.082
75.7634			320.158				115.814
206.697			366.17				105.463
98.6478			352.894				452.001
83.5469			318.249				88.247
78.3588			383.032				442.392
115.928			386.398				103.766
92.0161			433.439				125.644
141.403			365.058				107.439
89.9909			347.013				190.416
133.175			362.786				165.698
84.5587			1116.38				530.935
168.775			366.227				535.008
163.834			305.746				496.229
108.276			350.986				487.54
120.907			341.689				418.781
95.6701			151.117				460.94
100.603			360.798				342.804
84.2514			371.82				103.956
94.289			354.713				310.502
90.0428			395.333				89.9503
109.423			96.4826				572.844
118.691			367.841				146.851
89.1987			378.183				85.5143
88.1631			378.308				109.14
185.467			277.602				449.9
106.043			111.159				473.512
99.6389			436.036				511.633
108.81			99.2817				501.041
94.0292			429.237				111.066
106.216			319.629				472.296
80.6808			315.607				426.16
85.9998			413.21				292.785
117.357			378.863				557.422
94.4306			98.7033				492.25
82.8744			335.769				503.668
83.2736			89.2078				98.8293
79.6612			379.409				141.597
82.7428			324.171				131.184
394.27			381.365				114.305
123.661			378.122				278.315
87.2619			346.442				457.255
163.141			336.167				459.195
85.6272			327.191				670.831
115.165			415.142				154.026
177.348			263.733				111.02
184.75			326.75				91.7552
87.2591			361.898				205.047
95.0099			85.5919				131.029
78.343			394.898				209.971
87.2731			365.091				132.656
325.496			81.8611				462.203
101.907			345.395				524.987
116.914			372.407				503.267
77.0499			373.742				613.41
110.87			86.8877				89.843
90.6032			156.325				142.878
90.0253			332.097				103.374
90.1769			103.185				88.1886
128.159			337.816				449.324
102.163			233.756				138.241
99.9446			306.507				448.291
205.482			365.02				486.025
106.999			336.341				235.242
93.6955			387.396				179.889
115.14			148.831				566.231
89.5766			104.931				470.239
125.353			374.249				152.173
88.9043			275.698				377.949
212.339			423.178				97.221
187.191			392.827				165.217
72.6633			334.582				1765.85
395.848			339.413				451.491
93.0127			346.063				446.673
88.8693			310.608				444.939
97.5432			364.727				133.235
77.5701			392.843				443.49
160.407			367.893				190
81.4599			383.56				107.431
79.3227			106.708				1518.78
92.4197			414.815				112.257
89.056			376.959				137.285
72.1238			366.358				73.6486
76.5436			546.294				497.1
207.013			581.11				125.705
97.4263			363.744				346.8
84.3248			211.983				74.9625
95.8037			101.454				451.618
96.5193			541.588				465.815
82.4274			99.5448				152.671
106.579			375.92				528.927
90.1272			212.438				115.254
108.885			324.777				207.921
83.4905			346.522				89.1392
93.1814			154.965				256.796
101.322			290.167				113.509
158.238			387.502				481.725
119.656			368.776				116.585
92.6916			329.837				329.747
108.992			305.207				504.816
114.123			324.658				124.266
704.051			314.784				109.207
158.259			136.636				470.372
111.709			396.636				400.861
117.603			223.632				519.863
78.8609			120.486				92.1987
117.264			338.074				99.9186
84.4892			359.845				252.559
90.2811			330.343				195.959
157.092			362.574				164.038
146.395			97.2469				115.689
78.5712			93.8776				477.862
78.6894			282.146				117.542
106.449			337.606				129.878
70.2796			278.99				233.243
103.083			350.536				115.986
91.0194			393.237				126.508
182.248			312.921				171.502
58.1005			202.023				89.7578
94.0277			339.558				135.641
107.748			308.666				135.172
103.036			327.472				482.829
75.0818			167.167				134.296
105.972			382.968				197.547
101.201			351.716				579.256
149.831			401.433				108.745
89.5567			384.992				186.554
90.608			322.01				172.24
85.7809			342.509				552.412
111.686			377.553				328.521
103.846			104.356				129.008
83.4512			288.632				490.222
108.165			363.837				107.611
122.431			541.84				520.243
87.5041			263.181				248.604
100.1			318.323				139.951
85.3319			131.792				1001.84
105.385			352.889				139.051
77.5088			191.953				299.874
63.3063			289.85				87.869
114.601			426.237				70.6941
93.6221			339.442				491.852
94.0713			288.887				441.25
97.3326			299.929				126.96
111.001			406.59				489.509
87.7906			330.567				450.314
95.1442			389.432				1066.86
95.8142			400.764				525.949
92.8237			104.484				469.455
86.3129			373.236				494.464
114.954			340.305				498.89
101.385			356.447				162.431
131.092			170.164				402.683
99.7601			226.764				129.701
97.1091			331.156				127.77
101.534			374.484				486.439
93.8757			380.038				172.061
78.8503			304.136				412.729
96.0124			1086.1				244.982
147.426			102.384				127.074
93.1556			326.797				135.71
537.845			255.377				128.842
181.508			351.18				239.301
179.536			345.315				151.746
94.5286			287.221				71.2639
218.051			383.104				128.344
83.9987			337.009				105.185
93.1051			389.431				259.361
100.996			51.9814				292.771
107.819			360.23				464.953
88.5188			333.281				447.801
84.4805			352.735				210.568
82.8675			106.437				129.419
90.4246			436.211				87.5538
83.1535			337.077				505.269
117.913			255.708				100.902
95.0247			117.049				435.495
122.102			281.892				452.41
106.614			245.488				106.518
109.324			378.265				129.109
82.9339			378.991				154.756
922.681			330.806				452.021
276.465			384.752				429.692
109.443			323.911				486.878
100.819			355.201				485.354
133.001			344.195				230.38
121.777			381.166				419.697
89.5397			374.936				133.347
91.5836			497.106				898.869
78.5848			330.534				103.279
133.047			326.191				112.071
87.688			628.2				159.814
85.4754			343.085				508
111.061			302.519				118.504
92.2371			323.44				473.785
81.1306			372.259				865.889
179.644			342.776				93.2977
95.7517			373.177				81.7894
95.1485			303.935				435.381
99.5993			319.809				111.13
197.016			397.328				111.471
75.0578			314.746				134.366
135.875			148.708				113.883
103.601			679.049				221.303
92.7272			379.067				411.85
181.222			384.242				469.771
105.356			306.66				145.04
90.1993			330.566				155.456
88.2349			308.859				124.954
84.5311			377.314				120.494
74.9691			263.071				416.726
188.166			291.864				95.2481
88.4099			625.207				125.731
95.6803			438.598				522.999
91.887			405.726				554.676
125.437			332.649				110.892
96.5707			333.544				444.806
100.754			379.678				454.967
108.38			398.706				119.031
109.228			405.537				495.564
100.994			347.566				91.1601
87.8641			367.307				340.113
123.343			213.898				486.108
92.4197			236.287				126.312
88.2795			81.1269				122.879
93.3543			250.229				103.219
113.314			201.853				94.9179
161.826			340.871				189.774
108.944			105.339				441.779
87.559			411.217				94.7946
101.214			322.144				266.047
102.361			398.437				111.935
104.285			402.36				124.273
118.761			103.162				257.831
119.262			361.673				103.289
147.697			332.583				136.99
97.3763			108.457				412.021
124.711			609.095				92.3843
77.182			238.611				468.083
191.765			404.748				454.426
90.9564			228.769				149.611
88.7841			404.022				140.969
92.9626			419.752				100.155
1307.5			355.953				453.523
119.881			725.014				446.959
103.445			108.623				540.633
108.284			363.898				101.496
153.7			406.957				82.4722
517.425			370.531				386.668
166.018			357.536				109.574
87.5209			442.167				116.374
88.6923			364.963				146.938
100.411			116.631				113.87
92.2252			356.932				125.003
93.8419			341.518				475.844
99.9117			111.999				451.378
163.713			124.423				118.377
67.236			643.099				558.341
105.641			349.399				138.208
81.0195			378.601				144.986
86.6007			390.578				513.601
94.0047			313.144				456.869
142.221			395.62				126.943
94.8267			351.691				98.1261
142.28			1939.71				4376.06
279.838			403.418				440.644
77.6321			330.702				138.953
103.205			78.0947				92.8662
105.602			350.25				243.534
104.711			312.732				214.175
90.7879			263.177				84.7776
86.8567			702.341				101.267
84.1235			414.302				76.1617
104.339			331.932				440.246
99.4075			110.142				129.981
101.651			360.391				106.6
77.5685			406.498				101.057
118.9			256.162				102.373
97.3089			367.965				146.381
81.534			195.057				79.4762
101.37			204.049				490.397
99.314			217.657				342.514
77.1018			366.565				88.3198
204.823			333.65				209.336
105.999			299.506				148.46
74.1402			503.59				166.012
118.647			354.439				122.823
188.158			409.196				120.342
85.1548			389.977				106.441
125.084			260.937				501.609
118.059			610.831				532.34
107.35			319.737				86.8744
195.573			67.7606				468.577
64.9146			132.951				96.4098
88.4631			412.245				71.5342
99.2568			343.094				2040.1
114.957			382.491				375.988
97.3264			389.473				94.1274
105.648			538.88				504.716
111.002			379.863				275.645
112.644			335.762				166.236
81.4505			408.819				139.791
1009.63			370.115				346.67
83.8984			298.647				429.783
175.519			384.61				198.07
169.397			344.386				138.278
96.0991			371.043				161.579
97.945			368.259				408.247
112.259			369.018				148.68
101.321			318.495				513.331
64.8974			395.08				85.914
86.4255			355.205				539.073
72.1335			241.767				142.215
1272.93			348.285				549.109
83.2181			325.871				246.456
209.975			403.203				67.2011
392.359			361.313				137.81
207.928			337.381				108.287
214.865			150.365				109.917
87.9444			315.952				91.7547
93.3446			95.2732				101.263
103.675			356.974				77.6379
80.8826			460.875				217.589
99.3985			365.18				110.931
103.386			330.324				98.6551
79.4493			394.293				224.858
74.2009			80.1376				119.109
227.74			369.608				915.213
161.198			69.2341				94.8372
112.837			316.516				94.045
130.338			508.721				420.312
134.877			656.51				129.114
142.144			322.099				138.238
122.848			347.858				144.14
96.576			229.041				489.211
164.757			354.167				119.915
92.4591			174.277				120.257
94.8867			298.025				90.6461
101.954			347.381				121.192
100.318			376.432				488.369
180.326			383.55				72.658
94.6867			328.623				106.123
112.376			120.912				77.5225
100.794			381.727				89.4982
86.1054			372.072				149.509
92.1891			329.849				140.097
88.5122			92.2563				387.109
87.7067			129.676				124.384
101.818			351.294				63.6442
114.285			113.108				109.346
78.8913			361.869				452.391
90.0096			364.776				136.068
100.054			367.283				102.931
122.734			379.132				70.6656
75.2425			125.011				162.802
75.7008			131.179				109.051
101.449			608.439				506.074
105.21			336.236				87.713
131.057			145.653				549.139
110.723			101.323				252.083
96.3817			362.126				425.311
83.1361			335.807				474.541
123.596			382.773				109.249
215.134			333.071				419.541
88.14			338.946				98.276
76.0766			120.823				138.532
83.1915			346.255				484.679
83.7431			386.45				99.0271
84.2815			347.113				85.6517
90.5152			399.362				135.181
96.3197			312.175				136.906
94.7852			418.316				127.341
143.302			121.878				105.656
86.984			355.725				201.522
105.541			726.709				468.698
195.704			337.029				100.818
82.5666			356.965				471.917
105.757			420.42				271.185
87.9039			372.214				394.351
95.8245			438.597				455.827
95.5365			370.173				323.598
77.7448			368.74				518.911
81.6389			360.519				112.927
120.312			386.499				458.39
97.1729			187.717				123.505
164.343			373.073				1425.94
91.8969			374.026				475.061
91.3562			437.914				104.49
101.309			193.002				80.3512
194.256			327.376				156.635
85.5585			348.958				93.0421
132.455			357.245				422.668
126.201			339.506				143.861
90.515			357.574				118.07
115.9			320.418				68.1237
92.0183			272.979				515.51
70.5943			160.228				150.901
94.2782			456.419				281.573
114.469			189.959				133.238
106.489			104.74				487.903
127.818			371.768				480.45
112.604			95.87				120.212
65.0029			377.486				148.442
80.7819			399.525				142.814
79.4023			422.603				511.226
[truncated: 23,775 more rows]

## Sheet: Figure 2
Fig 2C (Velocity)		Fig. 2D (Run length)			Fig. 2E (Duration time)
3.52874		0.413			117.039
8.07812		0.8			108.036
11.3233		1.801			159.053
13.7732		0.496			51.017
11.9405		1.075			90.03
10.7697		0.808			105.035
8.80408		0.502			90.03
9.09697		1.092			147.049
12.6902		0.457			72.024
33.5444		0.604			45.015
32.9335		0.593			42.014
6.80329		0.98			156.052
2.94284		0.786			282.094
5.998		0.468			78.026
2.44222		0.579			237.079
13.2178		0.476			63.021
12.5736		0.566			51.017
8.997		0.432			87.029
0.554542		0.446			804.268
6.26228		0.545			87.029
9.76947		0.645			66.022
6.60274		0.535			81.027
5.96382		0.698			144.048
19.5768		0.47			60.02
12.478		2.097			195.065
11.4036		0.924			81.027
4.06667		0.598			147.049
10.05		0.754			99.033
9.87171		0.711			72.024
11.022		0.43			66.022
10.0864		0.787			81.027
4.91503		1.711			357.119
7.37361		0.863			144.048
7.92078		1.759			261.087
6.12699		2.28			399.133
13.252		0.517			60.02
19.4602		0.876			51.017
23.5477		0.424			45.015
10.7964		0.81			75.025
0.541486		0.429			792.264
7.35557		0.596			81.027
12.1071		0.545			78.026
7.41975		0.668			90.03
0.664614		0.726			1092.36
4.92917		1.568			324.108
12.9772		0.701			81.027
5.10424		1.976			387.129
22.2148		1			72.024
5.32124		3.609			705.235
6.18841		0.52			87.029
8.29723		2.49			336.112
13.2007		0.515			66.022
8.42856		0.43			84.028
5.73704		1.429			255.085
6.43674		1.159			180.06
2.5109		0.535			213.071
1.53124		0.579			399.133
10.4632		0.628			96.032
11.0931		1.032			93.031
1.60324		0.51			321.107
8.65166		1.428			165.055
8.30158		0.573			69.023
8.16395		1.274			156.052
1.43247		0.748			525.175
7.21982		0.52			105.035
4.38238		0.434			102.034
1.60589		0.4			252.084
8.34166		0.751			123.041
10.6742		0.961			111.037
12.723		0.42			39.013
16.1798		0.437			39.013
10.241		0.461			87.029
12.278		0.479			81.027
8.90814		0.401			72.024
6.13309		0.681			120.04
10.3691		0.529			93.031
8.15414		0.416			78.026
6.18841		0.52			126.042
2.48635		0.388			198.066
16.1613		0.485			33.011
18.3575		0.606			33.011
16.4112		0.591			36.012
18.4272		0.553			36.012
10.8853		0.392			36.012
17.8089		0.481			36.012
11.4684		0.413			36.012
19.8452		0.536			30.01
16.964		0.56			33.011
11.996		0.432			36.012
14.3563		0.517			81.027
25.7533		0.541			24.008
27.2409		0.654			24.008
24.5335		0.589			24.008
17.3276		0.416			24.008
27.7907		0.417			24.008
8.89177		0.507			117.039
7.23897		0.63			135.045
12.7212		0.649			102.034
18.6604		0.392			69.023
12.0566		1.194			150.05
0.544504		0.451			888.296
14.0138		0.757			120.04
6.10907		0.495			129.043
6.73688		0.465			117.039
7.95813		0.406			99.033
3.75027		0.619			216.072
1.94463		0.391			258.086
5.27175		0.617			171.057
7.90362		0.759			150.05
32.5725		0.391			75.025
6.87026		1.402			273.091
20.4747		0.553			96.032
25.436		0.458			18.006
7.12263		1.026			222.074
12.2181		0.55			123.041
18.5049		0.833			126.042
10.0565		1.177			192.064
7.41605		2.003			345.115
8.09254		0.51			138.046
15.4066		0.786			126.042
16.6889		0.601			120.04
8.75264		0.394			129.043
4.21925		0.899			297.099
10.917		0.688			147.049
10.7219		0.547			141.047
7.52381		0.858			207.069
7.16428		1.505			306.102
6.15704		0.813			231.077
5.3982		0.486			195.065
6.27242		0.96			282.094
11.1296		0.501			153.051
12.2459		0.588			150.05
6.1139		0.422			201.067
6.16662		1.536			372.124
7.46048		0.806			213.071
8.66378		0.624			201.067
11.2296		1.011			195.065
6.54841		2.201			462.154
13.962		0.419			147.049
9.57576		0.546			168.056
6.02466		0.452			198.066
17.1054		0.462			150.05
24.8528		0.895			138.046
6.6493		0.439			180.06
3.83999		1.452			492.164
10.1248		0.395			144.048
11.5517		0.416			156.052
7.15978		0.795			219.073
18.9461		0.398			129.043
10.5116		0.694			201.067
24.5474		0.442			165.055
5.701		0.787			282.094
4.41294		0.49			252.084
4.36891		0.708			312.104
5.97579		0.807			291.097
5.02397		0.392			237.079
3.80429		0.548			303.101
13.2683		1.752			285.095
18.6188		0.447			180.06
7.84316		1.577			357.119
5.61216		0.64			264.088
8.27175		0.422			234.078
13.2264		0.516			213.071
7.75932		0.978			291.097
11.6628		0.63			240.08
7.12461		0.449			243.081
7.47226		0.74			261.087
3.90148		0.562			345.115
1.82578		0.526			486.162
11.8142		0.39			246.082
8.57407		0.669			300.1
13.5193		0.568			252.084
3.14388		0.651			438.146
19.188		0.691			273.091
4.93169		0.518			345.115
14.4618		0.651			288.096
20.7709		0.561			270.09
6.57725		2.112			567.189
6.89625		0.476			321.107
8.24928		2.03			504.168
9.24979		0.805			348.116
31.3645		0.753			285.095
3.3882		2.542			1011.34
11.2185		0.404			306.102
1.18639		0.413			618.206
15.5948		0.468			306.102
10.0493		0.573			321.107
26.7911		0.402			282.094
6.36222		0.821			396.132
9.22609		0.886			378.126
0.479733		0.537			1407.47
2.43577		0.826			627.209
21.1859		1.208			348.116
6.24792		0.525			384.128
3.46866		1.322			690.23
1.08297		0.481			753.251
8.58047		0.824			423.141
12.929		0.388			360.12
8.59089		0.825			426.142
4.08329		0.772			519.173
4.7912		0.532			450.15
6.31103		0.625			438.146
6.15668		0.388			411.137
1.24079		0.741			957.319
5.998		0.594			465.155
8.42856		0.43			429.143
1.69155		0.665			777.259
3.89037		0.467			501.167
9.79435		0.823			486.162
5.95925		0.769			561.187
14.8046		0.622			483.161
4.3045		1.886			888.296
11.2783		0.44			510.17
7.99733		1.344			648.216
6.58401		0.573			567.189
14.226		0.555			555.185
3.69681		0.943			885.295
21.7705		0.392			651.217
6.27064		0.414			723.241
9.20746		0.525			774.258
3.57724		1.095			1023.34
4.51574		0.393			861.287
6.13376		0.497			900.3
2.86112		0.498			1062.35
4.67388		0.533			1023.34
5.4469		0.425			999.333
7.40864		0.667			1026.34
6.4899		0.409			1290.43
37.071		0.445			1245.41
29.4188		0.618			1365.45
12.3292		0.407			1545.52

## Sheet: Figure 3C
Number of fluorophores
M7Agfp	M7BPmcherry
9.68935	4.64837
3.91274	1.2023
4.19546	1.02616
3.62304	1.9298
5.6719	3.53797
3.63002	1.6388
4.49215	1.92214
5.96161	5.46777
4.00349	1.59285
3.05061	1.5469
17.1798	9.2125
7.13089	7.5737
5.19372	0.627951
2.6178	1.18698
5.1274	3.68347
3.93368	2.7492
1.94415	1.35545
5.90576	3.51499
4.11169	3.49202
3.77312	3.76005
7.75916	3.80599
180.551	8.42373
3.46248	3.46904
4.92147	4.47989
6.08726	2.50414
2.56195	1.84556
4.74695	1.99106
4.49215	4.05871
4.12565	1.98341
6.67016	3.8596
5.44503	9.93234
4.82373	3.56094
11.082	4.84747
3.76614	4.16592
19.0646	12.8041
7.32635	4.01276
3.05061	0.627951
3.49389	1.59285
2.89005	2.87938
3.32984	2.19017
3.53578	3.06317
2.9075	3.12444
2.40838	2.04467
4.05236	1.41672
8.2164	2.88704
27.7033	11.0351
4.89703	2.74154
2.33508	0.237396
2.85864	0.673898
5.37871	3.35418
5.33682	2.02169
2.73298	2.15954
3.6719	2.19017
7.51832	1.96043
6.02094	2.09062
1.32286	0.505424
1.63351	1.26356
4.09424	2.57307
4.29319	1.59285
4.91798	2.18251
9.68237	7.08359
2.61431	1.26356
3.10995	2.84875
4.59686	1.85322
10.3176	5.30695
6.10471	3.41544
4.79581	4.21952
5.35079	3.10912
5.95113	2.91002
3.26353	2.13656
6.57941	4.31142
2.26876	1.8379
2.26876	2.85641
4.84468	2.3127
7.50785	3.98978
4.28621	2.96362
3.75218	3.48436
10.3141	3.89023
5.23909	3.17039
1.9267	1.98341
9.81152	2.05998
3.49738	3.46904
3.76614	4.7326
4.60384	2.53478
6.71553	2.95596
5.96161	3.1857
2.84119	1.24824
6.74346	1.20995
8.34904	4.48755
1.94066	0.574345
2.55148	1.28653
13.1972	10.0702
5.93717	4.40331
1.43805	0.735162
3.28447	1.89151
17.7347	4.97766
15.7347	2.04467
7.87086	4.74026
3.94415	3.41544
3.16579	2.30504
5.24258	3.1857
6.33159	3.21633
2.91449	2.2208
10.9424	6.31014
4.44328	3.08615
6.26178	2.88704
3.89529	1.60051
2.5445	0.627951
5.39965	1.4933
4.67714	2.26675
3.65445	2.46586
4.76091	1.59285
5.85689	1.76133
5.8185	1.76898
7.67539	3.73707
5.21117	3.87492
6.19197	3.32354
3.46597	1.13337
3.80803	1.73069
2.50611	2.40459
7.95462	4.20421
5.5986	2.6573
1.99651	2.51946
2.70855	0.405871
5.3822	2.25143
3.06457	0.390555
5.637	2.50414
12.911	6.11869
8.3281	2.0753
4.67714	3.43841
4.71204	3.73707
28.349	7.4282
8.05236	3.54562
5.46248	2.50414
8.45724	2.95596
4.78185	3.43841
6.30716	3.59923
9.69284	3.76005
4.38743	1.86854
5.31937	4.16592
3.51832	2.1672
4.81326	2.09062
4.63525	2.56541
1.46946	0.229738
2.80628	0.612635
4.05585	3.74473
4.71204	2.92533
4.32461	2.44288
4.92147	1.66943
3.3822	3.31589
27.7906	3.33886
4.23037	2.86407
2.90052	1.4933
2.09773	1.4014
2.95288	1.10274
3.47993	1.89151
11.8813	6.63177
2.98778	0.957242
6.58639	4.43394
3.83595	2.17485
6.46422	5.34524
5.17627	1.24059
2.61431	3.68347
2.04538	1.73069
5.76963	3.15507
4.42932	3.22399
5.0925	3.88257
5.86736	2.28206
5.62653	3.03254
8.97033	3.07849
3.43805	0.92661
11.623	6.56285
4.1082	1.56222
3.24956	1.48564
0.404887	2.44288
1.51134	0.137843
1.1623	0.505424
2.00349	0.719846
3.34031	1.56988
2.03839	2.6037
4.21291	1.86088
29.7452	13.9068
4.35602	0.750478
3.33333	3.15507
2.63176	0.735162
3.09948	1.74601
5.73822	1.2023
3.30541	1.39374
3.18674	1.99872
6.09075	4.1506
5.01571	2.73388
5.02269	2.76451
4.91449	2.45054
11.8778	3.75239
12.2478	6.00382
3.91623	2.28206
4.94939	1.70006
2.04887	2.6573
3.02618	3.52265
6.70157	3.58391
3.637	1.89917
3.1274	1.27888
22.6353	4.64837
5.57417	1.96043
34.2688	7.12954
5.14136	1.21761
3.5637	1.00319
2.65271	2.3663
2.82723	1.98341
2.35602	2.15188
5.06806	5.39884
5.40663	3.58391
2.25829	1.24059
7.06108	2.43522
4.42932	2.1672
13.1344	2.70325
6.72251	1.83025
3.30541	1.4933
1.95812	0.48245
7.16928	3.19336
3.36475	1.70772
3.44154	1.67709
2.49215	1.29419
2.70506	1.56222
63.8953	11.9923
16.3874	9.05934
4.72251	1.76898
4.34206	1.94512
3.95812	2.44288
2.69459	0.528398
2.71204	1.76898
2.05934	2.67262
2.9075	1.85322
3.01222	2.84875
4.40489	3.4767
2.54799	1.99106
1.34031	1.5469
2.24084	0.0842373
2.34904	1.6388
5.31937	2.99425
8.08377	5.32227
16.2094	11.0198
5.7452	2.35864
5.09599	2.41991
4.32112	2.6037
4	1.60817
1.54276	0.658582
13.8639	3.57626
6.28272	4.04339
3.29494	1.39374
1.4555	1.16401
2.59337	1.92214
2.90401	3.35418
3.54974	2.32801
1.97208	1.53159
2.8726	2.25909
3.18325	0.903636
4.7993	1.83025
5.26353	2.6037
1.54974	1.08743
2.09424	0.804083
2.85864	1.04148
8.24433	1.95277
2.99476	1.73835
2.29319	1.72304
1.71728	1.27888
4.40838	2.91767
4.64223	1.03382
13.6894	11.5941
4.53403	1.21761
1.81501	0.995532
2.93543	1.14869
5.3438	1.34014
3.51134	1.51627
5.13089	2.81812
4.58988	1.47032
1.64747	1.41672
3.15532	1.56988
1.45899	0.781109
2.51309	1.01085
3.56719	0.643267
6.60035	3.5686
1.72775	0.359923
8.63525	2.12891
6.0733	4.65602
2.31763	0.857689
9.65096	9.57242
1.84293	0.252712
7.86387	3.46904
5.15881	3.20102
2.27225	1.32482
1.85689	0.528398
2.53054	0.819399
7.06108	4.83216
2.43979	1.53159
1.83944	0.765794
1.26702	1.96809
3.10995	2.74154
2.39442	1.53159
3.61606	2.38928
64.1291	8.99807
7.13089	2.08296
3.84642	1.55456
3.4555	3.67581
2.15707	2.28972
8.2897	5.60561
2.49215	0.650925
2.53054	1.6388
5.49738	3.85194
4.94241	5.42182
7.51134	2.19017
4.47469	1.9298
2.52705	1.86088
2.62129	1.47798
2.67016	0.842373
7.24607	4.26547
1.87784	1.79961
4.33159	1.29419
3.00524	1.52393
2.06632	1.07211
2.16056	1.5469
1.47295	0.26037
4.75742	2.8947
2.63874	0.857689
2.38045	1.17932
3.51134	1.36311
2.7993	1.6388
1.8534	0.895978
1.85689	0.321633
3.07155	1.14103
12.0524	1.04914
3.2007	0.781109
1.50785	0.765794
2.11518	0.689214
2.48168	1.28653
1.41361	0.26037
6.87609	2.06764
2.44328	1.35545
22.8691	5.51371
1.84642	0.413529
3.24956	1.34014
3.51134	1.77664
1.69284	1.63114
5.35777	1.80727
2.79232	1.53159
3.73124	1.47798
11.1065	3.20867
4.09424	1.93746
6.64223	1.04914
2.25131	0.735162
2.89005	3.26228
2.9075	0.727504
3.40663	1.61582
3.82548	1.22527
3.43455	2.12891
3.62653	1.76898
2.76789	1.53159
2.08726	2.18251
6.59686	1.37077
2.63176	0.673898
2.34555	0.582003
3.13089	2.44288
2.71204	1.50096
2.18848	0.559029
4.94939	2.99425
4.06981	1.46267
4.4014	2.00638
251.368	16.0051
2.03141	0.696872
2.87958	2.17485
5.80454	4.38034
8.15009	7.55838
4.67016	2.66496
2.78185	1.71538
1.83944	0.421186
3.08202	1.96809
5.23211	0.22208
3.00873	0.9649
2.69808	1.4014
4.60733	1.79961
3.38918	1.70006
2.99127	0.436502
1.92321	1.73835
5.61955	1.43969
2.9075	1.24059
3.01222	1.44735
2.35602	0.474792
4.26178	1.50861
6.0349	3.76005
3.16928	2.59604
4.62827	1.96809
2.3281	3.01723
2.26178	1.30185
10.0314	4.66368
2.12565	1.24059
4.22688	2.68794
1.90925	0.750478
2.64921	2.64199
4.25829	1.27122
3.43106	2.19783
6.79232	2.41991
1.51483	1.32482
4.08028	0.620293
5.88482	1.4014
3.54625	1.43203
1.33682	0.696872
5.29145	1.03382
7.33333	2.14422
8.99476	1.36311
5.32984	1.75367
3.32635	0.566687
4.13264	3.54562
1.33333	0.0306317
1.82199	1.24059
2.0733	1.12572
3.75218	2.39693
1.77661	1.32482
8.01396	1.60051
1.61606	3.07083
5.59511	1.62348
1.80105	0.773451
4.48866	1.07211
2.90052	1.90683
2.28621	2.02935
3.23909	1.71538
1.71728	2.09827
5.73822	3.50733
8.23386	1.76133
4.45724	2.12891
3.07853	1.50096
3.06457	0.88832
1.53927	0.834715
4.99476	1.10274
4	1.9298
3.16928	2.25143
2.94939	0.696872
1.73124	0.145501
1.66492	1.38609
10.5131	1.72304
5.38569	2.20549
14.5305	8.47733
3.03665	0.758136
9.82897	2.06764
1.41361	0.206764
1.77661	0.291002
1.69983	2.87938
4.33857	1.3478
1.76963	0.237396
1.59162	0.589661
3.23211	1.70006
2.87609	1.16401
2.86213	1.40906
2.22688	0.582003
3.43455	2.46586
1.05759	0.459476
1.89529	1.3478
2.77487	0.359923
4.46073	0.804083
7.98255	0.153159
3.06108	0.873005
1.78709	0.352265
3.43106	1.5469
1.8534	0.643267
1.81152	1.12572
19.4415	4.45692
5.57766	2.37396
13.4695	3.46904
2.20593	1.36311
2.82024	2.64199
13.4241	5.4984
2.6178	1.48564
2.82723	0.367581
32.178	5.09253
1.53927	1.40906
3.21466	1.82259
2.23037	1.31716
2.78534	0.275686
4.54799	0.390555
1.48342	0.291002
6.12216	2.28206
10.911	0.52074
2.0733	0.153159
6.5445	1.79196
3.74869	0.758136
1.90227	1.4014
2.11169	1.13337
8.86911	1.15635
2.1815	1.88385
4.12914	1.30185
5.15183	1.70006
3.8185	0.0382897
2.02792	0.811741
1.92321	0.681556
1.58464	1.17932
2.26178	0.934268
1.81152	1.50096
2.06632	0.9649
2.93194	1.1104
3.08202	1.02616
2.22339	2.01404
2.89354	0.842373
7.49738	2.38162
2.12565	3.20867
1.26702	0.00765794
2.52705	1.56222
1.86736	0.972558
3.41361	1.83025
3.35079	1.85322
3.36824	1.55456
2.95637	0.390555
1.37871	0.405871
2.70855	0.758136
4.5096	2.29738
1.88482	0.344607
20.0908	2.63433
1.93368	1.45501
1.72775	0.0229738
22.7539	3.4767
3.36126	1.13337
2.23386	0.436502
3.17277	1.43203
8.19197	2.57307
3.73822	0.321633
2.36649	0.214422
2.08377	1.7843
4.15009	0.421186
2.08377	1.41672
19.1658	3.10146
8.51309	0.765794
1.59511	0.719846

## Sheet: Figure 3G
total number of fluorophores
6.88409
2.50717
1.70485
2.34086
3.2303
2.09473
2.63665
3.53736
1.94258
2.81372
5.48652
12.1223
2.5172
2.006
1.33436
3.59514
3.37996
2.91158
4.00057
1.83125
1.67527
3.5824
2.81091
4.3848
4.36623
2.31279
1.95591
2.51877
8.79908
2.48609
16.2502
1.92506
3.4345
1.92534
2.38923
3.52111
3.02107
2.59515
4.63213
1.83691
5.08334
2.40831
1.61157
1.90888
1.39561
4.21506
20.3405
2.44879
2.41386
2.47186
2.5663
2.69399
6.34849
15.0535
2.11344
4.22789
8.63083
3.46776
15.9675
2.09372
3.56127
3.03041
3.6742
11.0421
15.5626
2.58658
3.33769
4.8161
2.67188
2.62578
2.91637
7.59486
2.69975
2.33486
2.50072
6.162
1.32065
4.04791
5.04479
4.22361
4.72339
3.91692
2.99132
10.5025
2.45747
2.4401
1.18242
2.05603
5.10634
3.90496
1.83315
9.34736
5.37313
1.81676
3.09953
2.6522
4.46491
3.04093
3.63432
12.3281
2.02546
3.21232
2.80883
6.06983
3.10653
9.44517
4.02111
2.0537
1.66424
4.55492
8.56133
4.2229
9.63303
7.50596
6.14633
6.74556
6.94293
5.67085
20.1696
3.21627
6.51293
1.94356
8.20187
4.57983
3.19194
2.9079
1.45905
3.33041
4.94096
21.206
2.42039
9.19268
4.12278
2.64882
2.11014
16.7382
2.65764
11.5485
3.26652
2.65928
4.41499
1.59988
2.64536
6.35165
3.98499
2.28159
5.76631
4.1641
3.72211
3.01612
11.1271
6.23577
5.45071
3.24865
3.66558
2.11007
3.10252
2.32644
3.53335
3.17102
3.17989
3.21536
3.47309
2.45253
1.79948
1.6338
13.3385
2.65114
7.41016
3.47824
6.35628
3.72234
2.74411
4.92035
3.3043
17.9131
2.17991
2.77757
2.95391
4.29081
6.12498
3.52133
1.81817
1.97467
2.25944
6.65674
4.22959
3.82047
2.01648
4.05057
10.0367
4.9468
2.4275
2.82551
3.80826
2.91071
2.82769
1.94209
3.76038
2.95487
3.47679
4.25564
1.84685
1.73306
6.42842
1.75213
1.75742
1.78536
0.925382
1.26694
3.20027
9.82433
4.98383
42.8911
3.06053
1.11953
3.41464
11.5143
1.02816
4.39088
1.85809
2.71503
1.75619
9.51881
1.81526
6.73381
1.61545
10.5841
2.86283
4.02737
2.96949
5.41732
5.44658
2.721
5.10105
5.01167
1.67377
2.14789
2.92217
3.70488
2.16105
3.49291
1.77879
14.5833
1.35079
3.53329
5.88433
2.66296
1.09138
5.53662
6.05588
4.61343
5.5738
10.0276
1.65413
7.56609
5.17408
2.50577
1.48953
1.38466
2.38074
2.64726
4.1479
9.32299
4.38005
1.79957
2.40351
1.55086
1.71081
4.32573
6.42415
5.6094
1.81151
4.69942
2.55232
3.77448
3.46389
3.38618
2.39243
1.71569
5.12449
3.12153
2.89243
5.17141
3.4748
2.22676
2.06101
2.40766
4.31387
1.98157
1.19391
3.45582
3.05203
2.09076
3.02979
1.281
1.40283
2.36331
2.25645
2.10481
10.1787
33.6324
4.42414
3.59487
2.93701
3.5857
2.34801
4.34816
9.88994
8.56868
1.03989
15.7626
13.1336
4.91578
5.4033
1.65155
10.0691
8.82297
8.52206
9.73767
3.70801
3.89277
2.58372
4.38827
3.1785
3.23664
2.24409
2.90382
2.45125
5.46595
4.2503
39.3497
1.89647
1.52258
3.12279
2.18349
4.96284
2.51339
14.3287
3.72405
194.786
4.79506
3.28561
2.11597
1.94954
1.58532
8.43475
2.33843
1.84686
1.57226
2.89254
2.01221
1.61729
3.54949
1.156
1.26465
2.91555
7.01955
5.90811
4.54578
3.04749
9.51662
1.41705
3.28135
5.65766
6.95778
2.06022
4.37526
2.69201
5.24386
11.8414
3.8394
1.09509
2.34512
4.05512
2.18709
3.43893
1.72975
4.9528
7.46022
20.259
1.27906
1.90369
1.99683
4.67154
1.34115
4.7703
1.03956
1.11475
1.87273
2.51738
4.91778
2.88999
5.06739
2.49747
1.9467
2.75276
2.43611
2.6799
5.99086
8.72568
2.33207
0.996932
8.06308
1.94211
3.20717
1.42721
1.53683
1.96298
3.88578
6.44927
8.28343
41.6672
1.50589
4.03654
4.63326
3.28495
2.59914
1.62653
1.4371
3.68525
1.80381
2.65257
4.26521
3.19166
29.5079
10.3257
2.3526
2.17754
26.7776
12.9755
3.18037
5.8055
3.88927
18.1175
4.4165
1.70709
4.49883
3.48164
0.895997
2.96823
1.4804
1.91781
3.25206
1.89641
0.875208
4.19143
4.34253
5.303
30.6587
2.6519
4.50708
2.07827
4.24838
1.50841
4.17275
1.37264
3.98525
1.44617
2.4561
4.37946
3.0663
1.63708
33.8932
2.52371
11.2012
3.08613
1.87436
2.15147
2.92515
5.51686
4.75118
2.05877
4.4963
2.13581
2.20189
2.29327
5.13163
3.74773
2.55436
3.74843
2.33233
2.36221
2.87348
1.62668
2.41496
2.14133
1.54555
3.49088
3.06524
2.27082
3.06994
3.27631
11.758
3.01471
2.43288
2.6241
17.2939
1.73044
7.92076
3.76815
1.84565
6.25788
7.16369
3.11011
9.24957
1.77902
1.96592
4.50134
2.49894
2.81728
2.69662
2.2878
5.70055
3.50087
4.55404
2.53044
3.58031
29.2139
4.40525
4.18666
2.181
1.61605
5.09168
1.54015
3.89519
3.30481
3.26032
1.68277
1.37525
3.69811
6.63263
3.11244
17.1018
2.03343
23.1883
1.75545
7.69653
4.88804
6.37327
2.1649
1.76519
6.90674
3.87529
4.04836
2.80336
1.22181
2.46313
5.73568
3.72855
3.10075
2.67286
2.40347
12.6842
2.7511
14.4244
3.32532
2.7949
2.04458
4.32734
1.32523
2.15737
9.45853
3.23662
1.96573
12.7331
1.07671
6.11801
5.67517
6.26995
3.03305
6.59428
5.70989
8.1366
3.55502
6.15575
1.40295
1.70071
4.72937
2.54975
2.15835
20.5388
2.37031
2.5954
3.62031
2.19227
1.53654
1.87347
3.85278
3.45915
0.990171
7.85037
1.93051
1.27823
3.59416
5.09748
2.70454
13.7137
2.03851
1.71684
3.44247
1.11445
2.02671
1.75242
4.96661
4.64587
1.98422
5.30164
3.5969
5.64491
1.99707
8.74234
2.62883
2.77034
2.32189
2.62997
2.93309
3.77177
9.15673
1.27812
1.66461
3.66238
3.33642
4.30001
2.63683
1.35615
2.0901
1.73468
1.97066
2.32952
1.26872
2.00313
5.28565
9.95503
8.9275
2.02817
1.30979
2.03825
2.72373
8.45017
1.84063
2.56187
7.82063
2.80302
1.33612
3.85539
1.77412
4.24456
1.37959
3.07547
2.44965
2.4178
4.22419
14.4778
2.10342
4.09162
10.6422
2.56022
3.01739
3.12761
3.08864
3.33022
4.59623
3.01368
5.97005
3.73439
1.63784
4.24954
4.71493
2.64522
3.92813
3.02431
0.801904
2.55244
2.52004
1.47184
3.69835
5.3722
2.5018
16.1197
10.848
1.9339
1.10681
1.21298
7.76196
2.41406
2.25074
2.27049
1.55033
3.33989
2.0793
2.35373
2.15787
1.51516
5.77753
2.11178
4.49961
2.38282
4.48842
4.83386
1.31675
4.21283
2.05904
3.80059
3.34971
6.70522
11.1362
3.8725
1.32374
6.9348
2.71299
1.66083
6.71986
1.96655
4.05454
2.97142
2.27974
3.52476
2.66974
2.42079
14.029
3.12494
3.13567
4.96984
3.12647
2.00957
1.7387
3.76296
4.65496
2.42574
4.77561
3.34416
1.40778
3.59096
2.72714
2.23233
1.92693
2.62174
1.32669
5.51888
0.796148
1.76229
2.28824
5.53763
1.13708
3.16537
3.20516
4.5198
1.91136
1.41796
1.56067
3.32002
3.79532
7.34401
2.83894
1.46079
2.89412
3.79161
2.32278
2.16747
2.46284
2.85283
2.00487
1.8583
3.1321
17.1094
2.13057
6.26904
8.41948
1.86851
3.78566
2.47784
29.1324
1.25248
1.89655
1.19667
3.35245
6.82566
5.908
4.81076
2.53442
2.95652
21.2544
2.48062
1.97843
1.77327
2.19257
2.51403
1.70941
1.64823
4.38431
2.11999
2.2065
3.38289
0.816424
3.81088
3.68192
8.93496
2.01459
10.6357
3.30852
1.74423
1.6813
1.75356
1.44362
3.66609
3.75166
1.35923
5.39161
48.8622
3.14781
5.53766
3.14794
13.4925
4.80696
5.90362
4.05459
1.25588
3.51823
2.15096
2.44513
10.8936
9.35427
3.27009
9.43356
3.01965
4.43249
4.67508
8.2335
10.3912
21.0848
3.29455
16.9364
11.2145
2.0779
2.30185
2.68606
2.15424
2.61839
1.44367
3.05753
4.23914
2.41022
2.49504
2.37977
1.75384
2.45707
2.4039
1.64071
0.770127
5.58722
2.92599
3.48272
1.25546
1.59648
1.29316
3.62621
1.83903
3.56141
3.59388
3.42597
2.64521
2.75483
1.81784
2.52622
3.37582
2.11433
1.93259
2.65202
4.40211
1.36205
2.23737
3.08695
2.06118
3.34792
1.4316
6.89597
3.61221
1.79047
2.97101
1.33736
5.19816
2.76693
1.97468
4.5874
1.89154
1.7574
0.696712
4.94182
10.6987
2.08641
2.80074
3.32876
1.27939
2.38821
2.56036
4.44667
2.00527
3.07151
4.80144
2.38163
3.02993
3.45215
1.23214
2.1897
4.24686
2.1804
1.25555
1.98301
3.51095
1.04919
5.89075
1.75932
3.21505
4.48614
5.71595
2.85837
2.41458
5.69081
4.81588
1.56862
2.83897
2.43472
7.51519
4.159
4.95081
1.47626
11.9847
6.14676
1.6021
3.10842
3.53727
5.41702
5.37276
4.51536
4.16345
3.7944
1.72694
3.09195
2.50677
6.5065
6.0895
5.09636
7.35126
1.89902
7.72058
3.03488
1.62116
1.96401
4.48747
2.9524
2.24987
3.87377
5.91996
4.34726
5.09554
1.18008
5.33733
1.62696
7.43586
1.94097
1.68858
7.71622
1.63101
13.1188
7.1356
2.11896
3.90498
2.78075
2.88262
3.27214
3.61321
4.00522
6.28956
2.41569
1.56369
3.37093
4.57455
2.04424
6.37228
5.57373
7.43304
1.97079
7.68599
1.78947
6.97798
1.08586
10.0317
3.38571
3.63155
6.44512
5.44671
3.99316
6.9959
4.45275
3.03472
1.29588
2.65587
0.649881
6.8478
4.68174
5.88912
7.45244
0.914602
6.09773
7.64389
2.77197
9.01238
11.6447
1.69401
4.25163
4.66531
4.11535
1.78802
11.977
4.57618
1.76135
2.68015
2.1527
3.49207
2.4485
2.37876
1.02632
2.74141
0.787428
1.18736
0.644843
2.44971
1.31908
0.590424
2.22247
1.35693
1.92597
7.60832
5.65015
5.15003
0.678
5.99041
5.31632
2.53318
3.96418
1.80358
2.93965
3.46637
2.20802
5.17959
4.08485
4.31185
2.42458
2.4946
2.206
4.16884
1.61142
0.88227
1.70011
11.1248
2.45152
1.41278
1.44571
4.67625
2.59153
4.17519
2.22567
1.87448
1.57418
6.51988
1.74324
4.9904
11.817
3.75104
2.51874
17.3572
1.2047
1.19563
4.15692
4.00001
2.08024
2.15791
1.35077
3.16775
2.9501
3.73248
2.35957
3.26231
1.81304
1.54142
2.59768
6.03359
3.74978
14.8604
3.31604
1.68886
2.36213
3.53405
6.26932
1.53467
3.05821
2.93595
1.97969
1.55611
3.55577
1.79189
6.28697
4.04388
1.51581
1.54502
1.81455
5.34023
4.60843
1.19983
2.7166
19.6503
4.26919
3.10299
1.68672
1.32864
3.54054
1.83458
3.29034
3.6627
1.55319
2.30525
4.73098
1.35435
1.9491
6.682
1.82341
1.74119
1.84682
1.81188
4.09861
2.44176
1.17281
3.06093
3.19785
1.72931
0.847663
6.51738
2.23062
2.50729
5.61888
1.14757
2.23551
9.46636
1.24414
5.17446
2.32293
3.24813
2.20697
2.07675
3.32379
3.39879
6.15654
13.966
2.21449
11.5298
2.12289
3.0229
2.84767
4.63941
2.60929
4.31993
2.91018
3.39931
3.24329
4.7198
4.40252
3.41052
1.471
2.45595
12.8629
3.76634
4.7392
3.81194
2.57423
1.82198
2.93859
1.22315
5.55463
3.05934
2.96608
1.41287
2.4361
1.27619
1.38092
5.62787
1.62675
3.96339
3.65171
2.09058
5.41832
4.04035
5.10608
3.43843
5.53055
1.63628
5.2783
1.91561
1.48791
8.73653
3.6771
1.92058
5.59947
9.3604
1.14003
12.6523
1.48853
5.18352
2.57047
1.97957
4.53425
2.80727
2.52271
7.64616
1.52557
6.68834
4.12676
1.82501
1.61404
3.09478
3.99195
2.54999
1.2704
2.88862
3.28343
3.24901
3.12979
1.56843
2.71053
3.05213
2.98563
3.96036
3.18381
2.30404
12.8192
8.66299
1.45877
0.830037
0.870059
4.46225
3.15503
4.65811
0.575847
2.0098
7.64691
10.5382
1.37771
1.17776
2.45266
32.4181
3.00907
2.04783
4.70726
4.40257
1.83774
2.3155
1.38131
1.29601
4.22591
4.87155
2.71765
3.71918
4.3834
1.78984
1.27065
2.31218
1.72579
1.75731
6.79879
1.47221
3.67202
2.61929
2.19359
5.84493
4.45077
1.4532
1.95041
2.74805
13.1734
1.17125
1.6322
3.37971
1.59986
4.46431
10.2025
12.6863
1.8529
1.36521
6.13875
1.53125
4.18337
8.57601
1.86181
1.74374
6.73118
1.49694
2.75894
1.70202
2.38215
3.13249
3.68245
2.30107
3.82088
3.14479
3.80357
1.88613
3.37198
2.26017
9.03649
3.01217
6.2899
2.54838
3.05188
3.70001
1.80084
3.2342
2.02183
3.92929
1.31638
3.96637
1.32891
1.27622
2.3826
2.31358
1.62193
1.54859
5.23411
3.05816
1.75641
4.64916
4.59947
2.04998
4.46261
1.036
5.49715
10.9315
1.18375
2.63159
3.98759
1.67353
1.26202
4.05716
1.74704
0.896816
2.18115
3.57881
2.07658
1.72907
2.89495
2.37505
2.27486
5.30295
2.64943
1.36221
4.20591
5.27695
1.36792
2.54729
9.05523
1.90977
10.2711
1.58431
1.50559
2.79145
3.47739
3.30179
2.46745
2.03947
2.54826
1.42376
5.23197
2.35048
4.39154
4.49627
1.45026
1.73622
6.02606
2.34238
3.09335
1.27627
1.22516
1.73136
4.89608
2.20403
4.13543
3.52009
5.37779
2.83409
3.22943
1.98112
4.38622
2.38639
3.25947
2.68702
2.73138
2.79596
2.26045
1.37216
4.4098
1.1171
2.83469
1.08724
15.7162
15.8361
3.76165
4.83603
7.43178
3.26032
1.84931
4.72457
2.48624
2.33435
1.36196
2.21312
5.27455
1.48903
15.2099
3.49496
3.96541
1.812
9.66633
1.89918
3.86216
3.12747
7.55946
4.23993
3.12069
2.21819
5.79929
3.37954
4.29752
4.6338
2.47944
6.01175
3.99317
1.77563
6.55061
3.03772
2.08961
3.75977
5.00924
2.57717
2.58794
4.09655
4.98894
6.08863
3.66666
2.62206
2.30841
1.38743
2.25497
2.44425
1.181
3.74381
2.54681
8.08575
5.0807
1.62704
2.59135
2.8859
3.43216
2.44444
4.37316
2.57077
4.80404
4.4899
2.898
0.667052
3.17952
2.2057
1.88702
1.6704
2.60057
3.6759
2.59461
2.85695
4.54519
3.59708
3.3196
2.49127
6.56637
2.21968
4.26107
3.73678
5.34455

## Sheet: Figure 4A
M7a alone		M7a with M7BP
15.8		0.867
14.1		0
13.5		0
13.1		2.5
12.7		0
12.6		1.3
12.5		3.83
12.3		3.32
12.3		2.91
12.2		1.73
12.2		3.37
12.1		0
12.1		3.93
12.1		2.6
12.1		3.93
12		2.96
11.9		2.91
11.8		0
11.7		0.867
11.7		2.96
11.6		2.96
11.6		2.96
11.5		2.93
11.5		2.17
11.5		2.38
11.5		2.17
11.5		1.73
11.4		2.14
11.3		2.96
11.3		3.96
11.3		1.73
11.2		0
11.2		0
11.2		1.3
11.1		0
11		3.57
11		0
11		4.72
11		2.6
10.9		1.95
10.9		0
10.9		0
10.9		3.65
10.8		3.25
10.8		1.73
10.8		2.09
10.7		1.73
10.7		3.09
10.7		1.28
10.7		2.6
10.7		2.53
10.7		3.26
10.7		2.65
10.7		5.15
10.7		3.14
10.6		2.09
10.6		2.14
10.6		1.91
10.6		2.35
10.6		1.05
10.6		2.53
10.6		1.16
10.6		1.28
10.6		0
10.6		2.14
10.6		1.28
10.6		0
10.6		1.59
10.5		2.17
10.5		4.44
10.5		2.88
10.5		1.91
10.5		0
10.5		0
10.5		2.17
10.4		1.91
10.4		3.39
10.4		2.6
10.4		0
10.4		3.05
10.4		3.49
10.4		3.21
10.4		4.44
10.4		1.44
10.4		0.867
10.4		2.53
10.4		2.14
10.4		1.16
10.4		2.14
10.4		2.78
10.3		2.71
10.3		0
10.3		2.17
10.3		0.613
10.3		0.867
10.3		3.83
10.3		0
10.2		1.73
10.2		3.18
10.2		3.94
10.2		3.07
10.2		3.07
10.2		2.6
10.2		2.96
10.2		2.56
10.2		4.51
10.2		0
10.2		0
10.2		2.96
10.2		0
10.2		5.07
10.2		0
10.2		2.53
10.2		2.96
10.1		0
10.1		2.09
10.1		0
10.1		2.09
10.1		0
10.1		2.7
10.1		2.78
10.1		2.31
10.1		0
10.1		1.48
10.1		1.34
10.1		2.26
10.1		4.58
10.1		1.73
10.1		0
10.1		3.21
10		0
10		3.32
10		0
10		1.73
10		1.91
10		0
10		4.26
10		0
10		0
10		0
9.99		2.45
9.99		0
9.98		0
9.98		2.53
9.98		2.53
9.97		2.53
9.95		4.08
9.95		3.93
9.95		3.24
9.95		4.6
9.94		2.09
9.94		1.91
9.94		3.14
9.93		0
9.93		0
9.91		2.26
9.91		1.98
9.9		3.14
9.89		2.53
9.88		1.29
9.87		5.95
9.87		0
9.86		2.6
9.86		2.78
9.85		5.39
9.85		0
9.85		3.47
9.84		2.71
9.84		2.53
9.82		3.83
9.82		2.86
9.81		3.39
9.81		3.39
9.8		2.71
9.79		2.78
9.78		2.96
9.78		2.96
9.77		3.21
9.77		1.73
9.75		0
9.75		0
9.75		3.32
9.75		0
9.75		0
9.74		5.08
9.74		2.35
9.74		2.96
9.73		4.18
9.73		0
9.73		0
9.73		0.722
9.71		0
9.71		0
9.71		4.39
9.7		0
9.7		2.53
9.7		0
9.69		1.48
9.69		0
9.68		1.3
9.67		4.01
9.67		5.15
9.67		2.53
9.66		3.71
9.65		3.48
9.65		0
9.63		0
9.63		2.6
9.63		2.74
9.62		2.76
9.62		3.66
9.61		2.78
9.61		5.05
9.6		3.84
9.6		2.88
9.6		4.08
9.6		3.32
9.59		5.23
9.59		3.49
9.58		3.49
9.58		2.79
9.58		4.72
9.57		1.91
9.57		3.32
9.57		0.867
9.56		2.09
9.55		3.75
9.55		1.91
9.55		1.33
9.55		2.96
9.55		0
9.54		2.96
9.53		3.79
9.53		2.78
9.53		3.09
9.52		0
9.52		4.18
9.51		3.9
9.51		1.44
9.51		0
9.51		0
9.51		2.96
9.5		3.9
9.5		0
9.5		4.35
9.49		4.35
9.49		3.57
9.48		1.48
9.48		5.69
9.48		5.97
9.47		7.19
9.47		0
9.47		1.95
9.46		0
9.46		2.18
9.45		0
9.45		2.87
9.44		3.97
9.44		2.53
9.44		2.35
9.44		4.9
9.44		3.83
9.43		2.28
9.43		4.34
9.43		2.16
9.43		3.75
9.43		0
9.42		2.96
9.42		3.03
9.42		2.03
9.42		2.96
9.42		2.92
9.41		0
9.41		2.07
9.41		0
9.41		3.79
9.4		3.92
9.4		3.42
9.39		0
9.39		0
9.38		1.73
9.38		0
9.37		3.61
9.37		0
9.36		2.09
9.36		3.33
9.36		3.75
9.34		3.06
9.34		2.58
9.34		2.6
9.34		5.33
9.34		5.85
9.34		1.16
9.34		2.88
9.33		2.6
9.33		2.6
9.33		6.9
9.33		0
9.33		4.76
9.33		2.93
9.33		5.63
9.33		4.54
9.33		0
9.33		0
9.32		3.38
9.31		3.75
9.31		2.35
9.31		2.27
9.31		0
9.31		0
9.3		0
9.3		0
9.29		3.58
9.29		3.22
9.29		4.91
9.29		1.7
9.29		1.48
9.28		2.17
9.28		3.83
9.28		0
9.28		2.9
9.27		2.65
9.27		4.26
9.27		2.97
9.26		6.21
9.26		3.49
9.26		3.06
9.26		0
9.26		2.62
9.25		1.73
9.25		2.74
9.24		0
9.24		0
9.24		0
9.24		3.74
9.24		2.03
9.23		4.29
9.23		3.61
9.23		1.38
9.23		0
9.23		3.74
9.23		0
9.22		5.44
9.22		2.65
9.22		4.75
9.22		4.41
9.22		3.32
9.21		3.32
9.21		1.3
9.2		4.01
9.2		2.88
9.2		1.01
9.19		4.26
9.19		4.35
9.19		2.78
9.18		4.01
9.18		3.82
9.18		1.66
9.18		4.01
9.17		3.5
9.17		3.83
9.17		2.47
9.17		2.35
9.17		2.23
9.17		2.55
9.16		2.17
9.16		1.3
9.15		0
9.15		0
9.14		1.73
9.14		3.49
9.14		3.68
9.14		3.55
9.14		2.09
9.14		4.1
9.13		2.6
9.13		3.32
9.13		2.9
9.13		0
9.13		4.87
9.13		2.93
9.13		3.21
9.12		2.88
9.12		2.43
9.12		3.39
9.12		5.05
9.11		2.14
9.11		4.21
9.11		2.86
9.11		4.51
9.1		2.17
9.1		3.36
9.09		3.5
9.09		0
9.08		0
9.08		2.96
9.08		2.96
9.08		1.48
9.07		3.32
9.07		4.72
9.07		4.29
9.07		1.73
9.07		2.87
9.07		4.72
9.07		4.29
9.07		1.91
9.07		2.76
9.07		4.37
9.07		3.21
9.07		4.11
9.07		5.61
9.07		1.38
9.06		4.29
9.06		2.88
9.06		8.38
9.06		7.16
9.06		0
9.06		1.73
9.05		3.14
9.05		2.36
9.05		5.15
9.05		3.14
9.04		3.4
9.04		4.82
9.04		0
9.04		0
9.03		4.92
9.03		7.15
9.03		3.39
9.02		3.21
9.02		1.3
9.02		0
9.02		2.35
9.02		2.39
9.02		4.32
9.02		0
9.01		2.96
9.01		3.39
9.01		3.43
9.01		0
9.01		3.28
9		0
9		4.45
9		4.13
9		4.36
8.99		3.5
8.99		3.41
8.99		6.48
8.99		2.25
8.99		2.8
8.99		0.867
8.98		1.73
8.98		2.62
8.98		0
8.98		2.35
8.98		1.64
8.98		3.55
8.98		0
8.97		3.39
8.97		3.79
8.97		3.39
8.97		4.29
8.97		1.3
8.97		2.65
8.97		3.14
8.96		8.63
8.96		0
8.96		0
8.96		4
8.95		4.15
8.95		2.88
8.95		2.9
8.95		1.44
8.95		2.67
8.95		5.1
8.94		4.32
8.94		3.53
8.94		5.06
8.94		0
8.93		2.6
8.93		5.48
8.93		4.45
8.93		1.53
8.92		5.64
8.92		2.7
8.92		3.12
8.92		4.54
8.92		3.32
8.92		5.33
8.91		5.61
8.91		3.68
8.91		4.38
8.91		3.83
8.91		3.92
8.91		1.48
8.9		4.2
8.9		2.6
8.9		0
8.9		5.69
8.9		1.3
8.9		4.21
8.9		3.15
8.9		0
8.9		2.75
8.9		2.53
8.9		3.39
8.89		3.4
8.89		3.06
8.89		0
8.89		5.23
8.89		3.06
8.88		0
8.88		4.22
8.88		3.79
8.88		5.06
8.88		4.45
8.88		0
8.88		3.36
8.88		2.52
8.88		0
8.87		2.78
8.87		3.67
8.87		3.42
8.87		0
8.87		2.79
8.87		2.78
8.86		3.7
8.86		5.1
8.86		0
8.86		6.47
8.86		2.45
8.85		0
8.85		2.09
8.85		0
8.85		0
8.85		0
8.84		0
8.83		0
8.83		0
8.83		0
8.83		2.97
8.82		2.35
8.82		1.95
8.82		3.06
8.82		3.14
8.82		2.13
8.82		0
8.81		4.39
8.81		1.87
8.81		4.2
8.8		2.32
8.8		4.11
8.79		0
8.79		3.21
8.79		3.47
8.79		0
8.79		0
8.79		3.58
8.79		2.71
8.78		3.19
8.78		2.35
8.78		3.83
8.78		0
8.77		5.59
8.77		0
8.77		1.73
8.77		1.05
8.77		0
8.77		0
8.77		0
8.76		1.87
8.76		0.433
8.76		2.98
8.76		0
8.75		4.49
8.75		2.94
8.75		5.29
8.75		3.14
8.75		4.67
8.75		0
8.75		5.16
8.75		2.35
8.75		0
8.75		0
8.75		3.39
8.75		2.65
8.74		2.94
8.74		0
8.74		2.63
8.74		3.75
8.74		0.867
8.74		2.09
8.73		3.59
8.73		4.72
8.73		3.93
8.73		4.29
8.73		6.41
8.73		5.03
8.73		3.95
8.73		0
8.73		2.33
8.72		3
8.72		0
8.72		4.24
8.72		5.78
8.72		4.44
8.72		0
8.72		5.23
8.71		3.52
8.71		3.39
8.71		3.5
8.71		5.33
8.71		4.73
8.7		6.27
8.7		0
8.7		0
8.7		1.25
8.7		0
8.7		0
8.7		0
8.7		0
8.7		0
8.7		2.45
8.69		3.6
8.69		2.6
8.69		5.26
8.69		1.56
8.69		0
8.68		2.79
8.68		4.06
8.68		4.8
8.68		3.44
8.68		0
8.67		2.44
8.67		2.35
8.67		0
8.67		3.93
8.67		4.02
8.66		4.28
8.66		0
8.66		2.04
8.66		2.94
8.66		0
8.65		3.57
8.65		4.7
8.65		2.55
8.65		2.96
8.64		0
8.64		4.98
8.64		0.613
8.64		0
8.64		2.82
8.64		2.83
8.63		4.29
8.63		3.09
8.63		5.17
8.63		0
8.63		3.32
8.63		0
8.63		0
8.63		4.01
8.63		2.04
8.63		0
8.63		3.12
8.63		2.98
8.63		0
8.63		0
8.63		4.72
8.62		0
8.62		2.11
8.62		5.05
8.62		0
8.62		4.43
8.62		3.48
8.62		2.71
8.62		3.86
8.62		0
8.62		1.05
8.62		0
8.61		3.75
8.61		0
8.61		2.36
8.61		2.63
8.61		0
8.61		2.98
8.6		4.18
8.6		0
8.6		0
8.6		4.67
8.6		2.83
8.6		3.49
8.6		3.67
8.6		3.76
8.6		2.31
8.6		0
8.6		4.91
8.6		2.4
8.6		0
8.59		0
8.59		0
8.59		3.74
8.59		2.53
8.59		2.53
8.58		3.93
8.58		3.92
8.58		1.89
8.58		0
8.58		4.36
8.58		1.48
8.58		0
8.58		3.06
8.58		2.79
8.58		0
8.58		4.42
8.58		0
8.57		3.47
8.57		0
8.57		7.36
8.57		5.64
8.57		5.36
8.56		3.39
8.56		0
8.56		3.49
8.56		3.24
8.56		3.24
8.56		0
8.56		0
8.56		0
8.56		3.58
8.56		0
8.56		0
8.55		0
8.55		4.21
8.55		5.86
8.55		0
8.55		2.97
8.55		0
8.55		3.14
8.55		2.15
8.55		2.09
8.54		3.35
8.54		6.51
8.54		2.94
8.54		3.27
8.54		5.25
8.54		3.93
8.54		2.71
8.54		2.89
8.54		0
8.54		4.39
8.54		3.2
8.54		4.59
8.54		4.8
8.54		4.62
8.53		3.32
8.53		2.26
8.53		3.32
8.53		2.71
8.53		1.35
8.53		0
8.53		0
8.53		3.24
8.53		4.66
8.52		3.39
8.52		3.57
8.52		3.42
8.52		0.867
8.52		2.97
8.52		0
8.52		2.94
8.52		0
8.51		5.78
8.51		2.96
8.51		0
8.51		0
8.51		4.17
8.51		0
8.5		4.18
8.5		0
8.5		5.04
8.5		4.42
8.49		2.92
8.49		4.07
8.49		3.21
8.49		2.45
8.49		1.91
8.49		2.45
8.49		3.16
8.49		4.82
8.48		0
8.48		2.51
8.48		3.62
8.48		3.2
8.48		3.38
8.48		3.41
8.48		2.27
8.47		3.42
8.47		6.94
8.47		0
8.47		5.87
8.47		3.06
8.47		4.78
8.47		1.84
8.47		0
8.47		4.68
8.47		5.08
8.47		5.95
8.47		0
8.46		3.12
8.46		0
8.46		0
8.46		3.01
8.46		3.01
8.46		4.82
8.45		6.32
8.45		3.57
8.45		6.89
8.45		2.31
8.45		3.73
8.45		3.82
8.45		4.39
8.45		3.49
8.45		3.69
8.44		2.54
8.44		0
8.44		3.31
8.44		3.7
8.44		4.74
8.44		2.27
8.44		2.31
8.44		4.36
8.43		0
8.43		2.79
8.43		1.84
8.43		0
8.43		3.76
8.43		0
8.43		3.09
8.43		0
8.42		0
8.42		0
8.42		0
8.42		4.18
8.42		0
8.42		3.61
8.42		0
8.42		0
8.42		0
8.42		2.85
8.41		0
8.41		3.23
8.41		0
8.41		3.65
8.41		0
8.41		0
8.41		3.34
8.41		2.01
8.41		0
8.41		3.05
8.41		3.96
8.41		0
8.4		5.6
8.4		0
8.4		3.44
8.4		0
8.4		4.33
8.4		4.51
8.4		2.4
8.4		2.93
8.4		0
8.4		3.56
8.4		0
8.39		0
8.39		3.74
8.39		4.97
8.39		0.433
8.39		0
8.39		7.37
8.39		4.81
8.39		0
8.39		0
8.38		2.8
8.38		3.06
8.38		2.88
8.38		3.84
8.38		2.94
8.38		6.56
8.38		5.26
8.38		2.8
8.38		3.91
8.38		2.97
8.37		3.1
8.37		3.38
8.37		0
8.37		2.62
8.37		5.92
8.37		0
8.37		4.19
8.37		3.2
8.37		2.47
8.36		4.68
8.36		4.17
8.36		2.27
8.36		0
8.36		3.16
8.36		0
8.36		3.82
8.36		2.68
8.36		4.85
8.35		2.19
8.35		0
8.35		3.68
8.34		5.68
8.34		5.69
8.34		5.4
8.34		2.02
8.34		0
8.34		0
8.34		0
8.34		1.93
8.34		1.48
8.34		7.43
8.33		4.36
8.33		0
8.33		3.92
8.33		2.56
8.33		6.89
8.33		3.62
8.32		3.26
8.32		6.41
8.32		5.71
8.32		2.72
8.32		0
8.32		4.78
8.32		2.91
8.32		3.93
8.32		3.55
8.32		3.62
8.32		5.87
8.31		0
8.31		0
8.31		1.48
8.31		2.7
8.31		3.03
8.3		2.79
8.3		4.94
8.3		0
8.3		4.91
8.3		3.85
8.3		6.04
8.29		5.04
8.29		3.52
8.29		3.36
8.29		3.68
8.29		1.05
8.29		4.47
8.29		4.72
8.29		0
8.28		0
8.28		0
8.28		0
8.28		0
8.28		0
8.28		3.8
8.28		1.85
8.28		2.43
8.27		2.87
8.27		2.34
8.27		3.88
8.27		4.68
8.27		0
8.27		0
8.27		5.56
8.27		0
8.26		3.04
8.26		4.29
8.26		4.98
8.26		2.12
8.26		2.96
8.26		3.06
8.26		0
8.26		2.34
8.26		5.1
8.26		2.83
8.26		3.44
8.25		0
8.25		3.37
8.25		5.17
8.25		0
8.25		4.77
8.25		0
8.25		4.44
8.24		0
8.24		0
8.24		2.27
8.24		0
8.24		5.65
8.24		6.34
8.24		6.99
8.24		3.35
8.24		2.96
8.24		3.19
8.24		5.98
8.24		4.27
8.24		4.22
8.23		4.48
8.23		0
8.23		0
8.23		4.67
8.23		2.97
8.22		4.49
8.22		2.44
8.22		3.73
8.22		4.37
8.22		0
8.22		4.79
8.22		3.92
8.22		2.85
8.21		5.22
8.21		2.44
8.21		0
8.21		1.84
8.21		3.41
8.21		3.15
8.21		4.62
8.21		3.84
8.21		0
8.21		5.02
8.21		4.89
8.21		1.84
8.21		0
8.2		0
8.2		0
8.2		0
8.2		3.73
8.2		2.92
8.2		0
8.2		0
8.19		3.96
8.19		0
8.19		2.69
8.19		4.19
8.19		0
8.18		0
8.18		0
8.18		6.66
8.18		0
8.18		0
8.18		0
8.17		4.85
8.17		4.07
8.17		2.09
8.17		0.962
8.17		6.21
8.16		2.74
8.16		0
8.16		0
8.16		0
8.16		3.08
8.16		1.96
8.16		0
8.16		2.96
8.16		0
8.16		5.97
8.16		0
8.15		0
8.15		2.36
8.15		3.24
8.15		1.65
8.15		2.82
8.15		3.49
8.15		0
8.15		3.41
8.15		3.62
8.14		0
8.14		4.59
8.14		5.28
8.14		4.52
8.14		5.87
8.14		4.91
8.14		3.3
8.14		2.85
8.14		0
8.14		3
8.14		0
8.13		0
8.13		1.82
8.13		4.56
8.13		2.93
8.13		1.05
8.13		3.71
8.13		1.05
8.13		0
8.12		0
8.12		4.99
8.12		1.91
8.12		0
8.12		0.782
8.12		6.7
8.12		0
8.12		0
8.12		4.54
8.12		2.61
8.12		3.01
8.11		0
8.11		1.17
8.11		3.62
8.11		3.96
8.11		2.79
8.11		4.23
8.11		2.57
8.11		3.18
8.11		5.54
8.11		4.97
8.11		0
8.11		2.45
8.1		0
8.1		0
8.1		2.94
8.1		3.01
8.1		5.01
8.1		5.42
8.1		3.02
8.1		0
8.1		3.27
8.09		2.76
8.09		4.56
8.09		0
8.09		5.63
8.09		3.89
8.09		5.75
8.09		3.01
8.09		5.85
8.09		4.09
8.09		3.68
8.09		3.06
8.09		0
8.08		0
8.08		2.62
8.08		3.32
8.08		3.3
8.08		0
8.08		4.5
8.08		5.89
8.08		2.27
8.08		4.24
8.07		0
8.07		2.09
8.07		0
8.07		1.08
8.07		0
8.07		0
8.07		0
8.07		2.76
8.06		7.25
8.06		1.57
8.06		5.36
8.06		0
8.06		1.57
8.06		1.57
8.06		4.29
8.05		1.88
8.05		3.66
8.05		3.94
8.05		0
8.04		6.13
8.04		5.98
8.04		4.1
8.04		5.13
8.04		5.73
8.04		0
8.04		4.88
8.04		3.68
8.03		6.24
8.03		3
8.03		0
8.03		3.41
8.03		0
8.03		4.95
8.03		0
8.02		4.23
8.02		5.47
8.02		2.74
8.02		8.53
8.02		5.08
8.02		3.06
8.01		4.68
8.01		5.43
8.01		4.46
8.01		3.2
8.01		2.59
8.01		2.45
8.01		3.88
8.01		6.41
8		3.55
8		4.38
8		3.56
8		4.57
8		0
7.99		0
7.99		0
7.99		5.2
7.99		3.1
7.99		5.71
7.99		3.98
7.99		3.63
7.98		5.11
7.98		3.19
7.98		5.21
7.98		0
7.98		5.11
7.97		2.09
7.97		1.95
7.97		0
7.97		2.79
7.97		2.01
7.97		2.5
7.97		0
7.97		0
7.97		2.45
7.96		1.23
7.96		0
7.96		0
7.96		0
7.96		3.18
7.96		4.6
7.96		0
7.96		0
7.95		0
7.95		0
7.95		4.86
7.95		0
7.95		4.11
7.95		4.45
7.95		0
7.95		0
7.95		6.52
7.94		3.91
7.94		5.14
7.94		6.37
7.94		0
7.94		4.16
7.94		0
7.94		0
7.94		0
7.94		3.49
7.94		3.5
7.93		0
7.93		0
7.93		0
7.93		2.04
7.93		0
7.92		0
7.92		3.18
7.92		3.12
7.92		0
7.91		4.23
7.91		3.68
7.91		0
7.91		0
7.91		6.85
7.91		5.13
7.91		0
7.91		5.32
7.91		0
7.9		0
7.9		0
7.9		0
7.9		0
7.9		0
7.9		3.44
7.9		0
7.9		3.83
7.9		1.46
7.9		3.94
7.9		7.29
7.9		3.94
7.89		2.71
7.89		3.35
7.89		0
7.89		0
7.89		4.75
7.89		6.23
7.89		4.95
7.88		0
7.88		3.87
7.88		0
7.88		7.43
7.88		3.36
7.88		3.59
7.88		0
7.88		0
7.88		2.07
7.88		4.63
7.88		5.12
7.88		0
7.87		0
7.87		2.66
7.87		4.22
7.87		0
7.87		6.21
7.87		3.96
7.87		5.08
7.87		5.28
7.87		0
7.86		5.7
7.86		0
7.86		3.46
7.86		3.73
7.86		4.19
7.86		0
7.86		5.18
7.85		0
7.85		3.17
7.85		0
7.85		3.93
7.85		4.21
7.85		3.35
7.85		4.21
7.85		4.21
7.84		5.1
7.84		0
7.84		3.81
7.84		5.77
7.84		0
7.84		0
7.84		3.66
7.84		0
7.84		2.63
7.84		3.89
7.84		4.69
7.84		7.28
7.83		3.09
7.83		2.51
7.83		4.12
7.83		3
7.83		3.98
7.83		0
7.83		0
7.83		4.42
7.83		1.35
7.82		3.91
7.82		2.53
7.82		0
7.82		0
7.82		5.11
7.82		5.59
7.82		3.05
7.82		0
7.82		2.66
7.82		0
7.81		5.92
7.81		3.27
7.81		2.24
7.81		1.95
7.81		1.95
7.81		2.07
7.81		5.73
7.81		3.57
7.81		3.7
7.81		0
7.8		5.2
7.8		4.71
7.8		4.32
7.8		0
7.8		2.82
7.8		0
7.8		0
7.8		6.12
7.8		0
7.8		2.66
7.8		5.42
7.79		0
7.79		0
7.79		2.6
7.79		3.68
7.79		6.08
7.79		2.64
7.79		4.02
7.78		0
7.78		0
7.78		0
7.78		2.88
7.78		3.97
7.78		2.97
7.78		4.32
7.78		2.23
7.78		0
7.78		3.19
7.77		4.37
7.77		0
7.77		0
7.77		7.43
7.77		7.43
7.77		4.05
7.77		4.42
7.77		0
7.77		6.21
7.77		0
7.77		4.53
7.76		0
7.76		4.08
7.76		4.49
7.76		5.34
7.76		7.76
7.76		4.93
7.76		0
7.76		2.63
7.76		0
7.76		2.32
7.76		0
7.76		4.43
7.75		4.18
7.75		0
7.75		0
7.75		6.54
7.75		0
7.75		2.42
7.75		0
7.74		3.74
7.74		0
7.74		4.28
7.74		0
7.74		3.95
7.74		0
7.74		2.84
7.74		4.88
7.74		0
7.74		3.25
7.73		3.67
7.73		7.83
7.73		4.64
7.73		6.71
7.73		6.57
7.73		2.68
7.73		0
7.73		6.84
7.73		4.89
7.73		4.64
7.73		4.18
7.73		2.61
7.73		2.7
7.72		0
7.72		0
7.72		3.32
7.72		0
7.72		6.43
7.72		6.88
7.72		4.31
7.71		4.53
7.71		0
7.71		0
7.71		3.69
7.71		2.84
7.71		3.27
7.71		0
7.71		4.03
7.71		3.09
7.71		5.2
7.71		5.29
7.7		0
7.7		3.17
7.7		5.12
7.7		0
7.7		0
7.7		0
7.7		5.14
7.7		3.1
7.69		0
7.69		0
7.69		3.97
7.69		0
7.69		4.22
7.69		2.59
7.69		5.79
7.69		3.7
7.68		0
7.68		0
7.68		6.4
7.68		4.79
7.68		0
7.68		0
7.68		2.45
7.68		4.46
7.68		6
7.68		0
7.67		0
7.67		5.12
7.67		0
7.67		0
7.67		3.78
7.67		7.84
7.67		3.95
7.67		0
7.67		2.8
7.67		3.31
7.67		5.39
7.66		0
7.66		5.6
7.66		5.21
7.66		3.79
7.66		0
7.66		3.78
7.66		0
7.66		4.63
7.66		3.84
7.66		2.54
7.66		0
7.66		5.4
7.65		4.2
7.65		5.17
7.65		0
7.65		4.38
7.65		5.81
7.65		0
7.65		0
7.65		2.77
7.65		3.59
7.65		0
7.64		3.4
7.64		4.91
7.64		4.47
7.64		4.53
7.64		0
7.64		0
7.64		3.37
7.64		0
7.64		3.96
7.64		3.98
7.64		3.49
7.64		4.81
7.63		5.02
7.63		0
7.63		5.15
7.63		5.17
7.63		3.82
7.63		0
7.63		0
7.63		2.58
7.63		2.63
7.63		4.43
7.62		4.28
7.62		3.67
7.62		4.93
7.62		4.55
7.62		0
7.62		0
7.62		5.12
7.62		4.31
7.62		0
7.61		0
7.61		0
7.61		4.25
7.61		3.9
7.61		3.9
7.61		0
7.61		0
7.61		0
7.61		4.15
7.6		6.56
7.6		4.28
7.6		7.01
7.6		3.75
7.6		5.12
7.6		4.77
7.6		3.93
7.6		5.28
7.6		6.92
7.6		5.47
7.6		6.92
7.6		3.04
7.6		0
7.6		5.39
7.6		4.37
7.6		3.51
7.6		4.67
7.6		3.85
7.6		3.85
7.6		5.02
7.6		0
7.6		0
7.6		6.85
7.6		5.32
7.6		7.6
7.59		4.62
7.59		2.33
7.59		6.75
7.59		5.35
7.59		5.72
7.59		4.48
7.59		6.27
7.59		4.01
7.59		2.49
7.59		4.6
7.59		5.03
7.58		5.08
7.58		4.89
7.58		3.85
7.58		5.04
7.58		5.64
7.58		0
7.58		3.84
7.58		4.91
7.58		0
7.58		0
7.57		6.4
7.57		0
7.57		0
7.57		0
7.57		0
7.57		0
7.57		0
7.57		5.8
7.57		6.65
7.57		6.16
7.57		5.48
7.57		6.03
7.57		7.3
7.56		2.95
7.56		6.59
7.56		0
7.56		6.97
7.56		0
7.56		4.42
7.56		5.13
7.56		0
7.56		7.31
7.55		4.77
7.55		6.32
7.55		4.48
7.55		6.62
7.55		0
7.55		7.36
7.55		4.5
7.55		7.01
7.55		6.45
7.54		5.64
7.54		0
7.54		4.04
7.53		3.19
7.53		7.22
7.53		0
7.53		5.62
7.53		5.72
7.53		5.73
7.52		5.71
7.52		3.38
7.52		0
7.52		3.71
7.52		0
7.52		2.95
7.52		6.03
7.52		4.67
7.52		0
7.52		4.87
7.51		5.93
7.51		4.52
7.51		4.14
7.51		0
7.51		5.96
7.51		5.1
7.51		4.11
7.51		5.26
7.51		0
7.5		4.79
7.5		4.4
7.5		4.43
7.5		6.39
7.5		3.43
7.5		7.72
7.5		3.28
7.5		4.89
7.5		4.41
7.5		5.16
7.5		4.41
7.5		0
7.5		0
7.5		0
7.49		0
7.49		4.66
7.49		0
7.49		0
7.49		0
7.49		0
7.49		5.71
7.48		5.48
7.48		0
7.48		5.19
7.48		0
7.48		0
7.48		6.21
7.48		6.13
7.47		6.25
7.47		2.05
7.47		0
7.47		0
7.47		6.05
7.47		3.8
7.46		2.04
7.46		5.22
7.46		5.31
7.46		6.45
7.46		2.59
7.46		1.25
7.46		2.28
7.46		0
7.46		0
7.45		3.73
7.45		4.23
7.45		0
7.45		1.83
7.45		2.28
7.45		2.72
7.45		0
7.45		4.59
7.45		0
7.44		0
7.44		1.39
7.44		3.62
7.44		4.43
7.44		0
7.44		4.85
7.44		0
7.44		6.66
7.44		2.85
7.44		2.97
7.44		3.59
7.44		0
7.43		0
7.43		2.41
7.43		8.97
7.43		0
7.43		0
7.43		0.872
7.43		0
7.43		0
7.43		2.79
7.43		0
7.43		0
7.43		0
7.43		3.61
7.43		0
7.43		3.26
7.43		4.3
7.43		3.04
7.43		2.93
7.43		4.69
7.42		3.5
7.42		0
7.42		0
7.42		4.52
7.42		7.62
7.42		4.6
7.42		0
7.42		3.75
7.42		3.42
7.42		0
7.42		0.872
7.42		0
7.41		4.11
7.41		0
7.41		0
7.41		0
7.41		5.05
7.41		0
7.41		0
7.41		0
7.4		0.872
7.4		0
7.4		0
7.4		0
7.4		5.48
7.4		8.14
7.4		3.73
7.4		0
7.4		0
7.4		5.76
7.4		0.289
7.4		0.289
7.4		0.289
7.4		0.812
7.4		6.71
7.4		0
7.4		2.6
7.4		6.92
7.4		5.98
7.39		0
7.39		0.936
7.39		5.96
7.39		6.37
7.39		4.02
7.39		1.28
7.39		0
7.39		5.31
7.39		1.8
7.39		0
7.39		5.48
7.39		4.03
7.39		6.03
7.39		0
7.38		6.43
7.38		3.39
7.38		0
7.38		0
7.38		2.28
7.38		0
7.38		4.23
7.38		3.81
7.37		0
7.37		5.61
7.37		2.73
7.37		0
7.37		0
7.37		0
7.36		4.62
7.36		0
7.36		0
7.36		3.6
7.36		4.96
7.36		0
7.36		5.98
7.36		2.75
7.36		0
7.36		4.69
7.36		4.13
7.35		3.76
7.35		0
7.35		3.75
7.35		0
7.35		5.12
7.35		0
7.35		6.48
7.35		0
7.35		0
7.35		0
7.35		0
7.34		4.39
7.34		3.95
7.34		0
7.34		3.49
7.34		0
7.33		0
7.33		6.04
7.33		3.93
7.33		0
7.33		6.7
7.33		2.22
7.33		2.8
7.33		7.38
7.32		0
7.32		0
7.32		0
7.32		0
7.32		0
7.32		0
7.32		0
7.32		2.47
7.32		0
7.31		0
7.31		3.37
7.31		0
7.31		3.39
7.3		0
7.3		0
7.3		0
7.3		2.45
7.3		7.34
7.3		0
7.3		0
7.3		3.55
7.3		0
7.3		0
7.3		4.34
7.3		4.37
7.3		0
7.3		0
7.29		0
7.29		0
7.29		0
7.29		0
7.29		0
7.29		0
7.29		0
7.29		3.23
7.28		0
7.28		2.55
7.28		2.82
7.28		0
7.28		0
7.28		0
7.28		0
7.28		3.26
7.28		0
7.28		0
7.28		0
7.28		6.93
7.27		4.39
7.27		5.08
7.27		0
7.27		0
7.27		0
7.27		0
7.27		3.6
7.27		0
7.27		2.5
7.27		4.15
7.26		0
7.26		0
7.26		0
7.26		3.62
7.26		0
7.26		3.1
7.26		6.18
7.26		0
7.26		3.52
7.26		0
7.26		5.56
7.26		4.46
7.26		3.92
7.26		3.23
7.26		6.78
7.25		0
7.25		2.38
7.25		3.84
7.25		4.18
7.25		4.53
7.25		0
7.25		4.48
7.25		3.4
7.25		2.89
7.25		0
7.25		4.07
7.25		4.08
7.25		3.97
7.25		3.8
7.24		0
7.24		3.37
7.24		3.68
7.24		6.17
7.24		3.36
7.24		3.89
7.24		0
7.24		4.49
7.24		0
7.24		0
7.24		0
7.24		3.47
7.24		2.68
7.23		2.75
7.23		0
7.23		4.73
7.23		0
7.23		3.4
7.23		6.87
7.23		2.76
7.23		5.02
7.23		0
7.23		6.24
7.23		3.03
7.23		3.21
7.22		3.2
7.22		7.5
7.22		3.88
7.22		5.43
7.22		3.02
7.22		2.75
7.22		3.74
7.22		3.79
7.22		4.27
7.22		2.33
7.21		4.27
7.21		7.4
7.21		2.22
7.21		3.62
7.21		0
7.21		0
7.21		0
7.21		0
7.21		2.58
7.21		3.62
7.21		5.27
7.21		3.93
7.2		0
7.2		0
7.2		6
7.2		0
7.2		4.76
7.2		3.68
7.2		4.98
7.2		0
7.2		0
7.2		2.64
7.19		0
7.19		0
7.19		0
7.19		0
7.19		3.65
7.19		0
7.19		7.12
[truncated: 5,468 more rows]

## Sheet: Figure 5E
M7BP vs M7a FL			M7BP vs M7aS1SAH
M7BP (Intensity value)	M7aFL (Intensity value)		M7BP (Intensity value)	M7aS1SAH (Intensity value)
37471	37342		1594	1418
22421	46144		2115	2028
29770	40075		2402	1644
23062	19545		2984	2238
23001	23981		3814	1704
17818	18135		3809	1662
11182	21509		4393	2412
14295	10561		5655	2776
14750	13272		5587	2414
9548	9041		5131	2906
10145	12198		5827	2730
7099	8256		6034	2424
6183	11754		6030	2035
6489	9452		6786	2298
7783	11451		6938	2540
10542	7240		6905	2089
11131	7848		6763	1691
13630	12223		5978	1598
10749	13667		5224	1473
15589	19147		4671	1135
14502	20486		4331	1183
23807	18066		4029	1222
26017	33868		4322	1228
21984	32189		3749	1226
25424	22616		3982	1255
23239	16048		4390	1221
19669	19434		4494	1365
22985	27200		4368	1235
35477	28464		4848	1346
26789	41904		3805	1287
32165	28151		3822	1482
22933	25616		4318	1334
23393	28628		4451	1541
30705	21097		4710	1714
19962	26078		4417	1534
19471	21381		4746	1475
19081	23860		4357	1517
34739	32776		4487	1563
40126	36869		4683	1608
41376	48063		4892	1531
44168	44304		4411	1462
36492	36874		4887	1686
33654	30767		5050	1536
34787	41320		5225	1402
39834	45776		4893	1395
40442	37875		5721	1407
25102	20656		4367	1535
25870	27709		4266	1306
24871	23546		5016	1481
29711	23367		4512	1588
17605	22169		4906	1311
23098	35788		4799	1639
29501	32698		5716	1503
28796	35643		6029	1755
33220	18397		6013	1650
23628	17572		7119	1694
15841	21525		7577	2278
22642	32399		7045	2108
28239	23954		7103	2033
24245	27944		7909	2353
24072	26154		8347	2226
15320	16883		7621	2345
16143	12610		8150	2450
15966	23183		7701	2645
21589	18335		7867	2279
23390	22519		7552	2307
14624	24017		9090	2536
25322	24929		7973	2230
28741	23684		8069	2395
25745	19076		7434	2304
22161	16133		7237	2577
17664	23113		7674	2459
14547	28494		7720	2255
18552	19559		8420	2082
16575	26420		7451	1956
18253	30774		8070	2644
21992	25809		8547	2036
16760	29562		8313	2005
34020	32887		8150	2202
43553	29416		8407	2017
29871	32926		8550	2401
25698	30802		8713	2073
22365	14797		8173	1674
13243	18111		7988	1886
23619	14252		7974	1626
16577	19545		8424	1605
21664	24603		8358	1740
30886	32429		8276	1629
30398	40143		8910	1748
34455	31741		9580	1788
28268	23224		9468	1444
23218	23969		8092	1845
32457	18000		8198	1772
26446	18374		8053	1329
23405	31904		7510	1573
21240	25127		7091	1611
22282	23172		6462	1487
28487	31202		7118	1740
24260	19453		7649	1541
29746	17654		8171	1686
20524	16923		8166	1825
15129	24471		8405	2095
21276	23692		7878	1815
21307	24562		6934	1681
25234	22128		7711	1642
33428	18724		8604	1665
20594	16285		9240	1764
18596	26501		8975	1650
28409	32098		9072	1851
25048	29057		8973	1734
31007	30736		9668	1962
31931	26324		9991	2172
15652	19086		9355	1739
22444	22572		8870	1778
23583	20353		8067	1914
15675	14056		9062	1926
17125	24665		9049	2144
22150	36965		1596	1605
33215	37594		2022	1704
38260	42509		2663	1634
33380	42204		3177	2157
25379	44658		3256	2520
36908	36894		3953	2373
27080	40584		4977	2556
28542	20759		5452	2507
22575	19867		5590	2452
23930	13238		5848	3045
21047	19056		6256	2550
13791	11715		6170	2237
8413	10693		6780	2553
10520	12210		6583	2314
8683	10212		6478	2206
11876	9061		7214	2282
9937	10709		6125	1784
15809	11446		5402	1626
12541	20494		4405	1465
6634	8529		4391	1456
7431	7946		3839	1319
6135	8053		3095	1369
15991	9667		2986	1412
18065	20901		2827	1041
14430	17396		3381	1294
9807	24412		3602	1468
16067	38373		3331	1292
24689	21335		3362	1325
17986	22398		3605	1198
23842	22577		3810	1087
18511	21533		3471	1392
18399	26580		4125	1240
25991	35025		4076	1601
31441	32168		4453	1143
27411	38598		4064	1598
27716	30817		4269	1117
33890	35513		4680	1304
25156	28749		5795	1448
26828	23799		5723	1660
18776	14675		5473	1510
16396	20536		5202	1400
22738	24937		4684	1485
29758	32585		5699	1814
31022	36044		6149	1496
20788	27391		5699	1482
27451	21799		5375	1488
19798	23746		4520	1269
31918	32482		4778	1502
36140	34334		4630	1579
36933	41986		4616	1659
32601	23987		4707	1788
28982	32388		5230	1468
23540	30673		5499	2125
26243	29338		5469	2052
22513	23440		5038	2154
28789	17624		5841	1999
23204	33175		6431	2110
29290	25439		6396	2301
25037	26138		7115	2236
25709	32919		6741	2096
26506	34920		6914	2090
18789	25539		6238	2484
17642	26266		6423	2559
14078	19671		7100	2115
20051	19461		6353	1922
23807	17858		6945	1548
21018	19418		7623	1991
26423	15150		7574	2154
21151	20993		8465	2248
26582	22858		7882	2046
20006	20674		7937	2175
26969	22481		7542	2076
23536	24594		8796	2207
24191	21510		8838	2330
15744	17353		9259	2264
11821	16872		8778	1980
14894	18639		8319	1801
15613	17419		8655	1819
21763	17872		7997	2130
20743	22243		8927	1865
28292	30538		8859	2301
20406	30613		9449	2015
30600	34571		8875	2108
31847	36112		9469	1882
36438	39494		9580	1642
18740	27117		8742	2295
26599	17113		9949	1966
19450	16247		9131	1512
22615	13370		9412	1955
24486	15955		9385	1749
16595	25716		9291	1715
27530	37589		9057	1767
29646	35969		8769	1752
37860	37631		8499	1841
27106	35394		7568	1798
29200	23577		7857	1608
14953	27322		7580	1686
22677	22070		7752	1294
26152	29648		7169	1705
32725	37635		8630	1792
30337	31542		8642	1800
39632	42585		8066	1874
39410	32172		8687	2118
35621	22155		8084	1785
20482	18465		7856	2082
16933	16517		8667	1893
15794	21336		9648	1637
22838	29741		9887	2046
31703	31642		9435	1706
24738	25041		8698	1570
30643	27067		8463	2267
26435	20282		9340	2095
20800	35968		9062	1971
24092	31883		8853	1646
21329	28259		7911	1695
22444	22122		7991	1713
16047	22661		7831	1959
16858	16928		2137	1790
21520	15952		2597	2081
17645	18302		3034	1971
19456	20905		3083	2302
25702	32174		3563	2037
43051	39904		3808	2299
37430	42095		4714	2723
29674	50206		5142	2310
30205	42305		4392	2495
36094	41009		4861	2439
34347	39827		4812	1862
26722	24514		5855	1950
27012	23383		6417	2028
20796	15718		6599	2272
16146	14766		6243	2014
15824	21169		5735	2341
14407	18739		6653	1995
9628	15316		6067	1608
9430	16290		4663	1207
10615	13285		4130	1375
13989	18446		3734	1236
9003	18522		3490	1274
9759	14049		3571	1339
12668	11636		3952	1312
9851	11454		3027	1254
15502	12794		3689	1217
10987	17398		4207	1121
18376	13731		3701	1141
12847	16056		3894	1248
12678	20779		3518	1169
16482	16487		3739	1271
16223	20390		3856	1191
13757	17205		4369	1517
13855	17433		4172	1121
17050	21172		3480	1163
16601	27307		4343	1468
18477	27975		4832	1453
24486	32180		5697	1505
26447	34350		6120	1917
27280	34125		6301	1573
24577	38088		6430	1833
28124	24880		5928	1512
20317	20710		5643	1269
13449	16517		5640	1798
13906	11148		5212	1415
15298	18282		4491	1662
15739	26621		4399	1429
20283	20741		4719	1567
20056	16738		5425	1548
18017	13568		5161	1059
18585	18000		5564	1367
23913	25699		5240	1440
29498	35503		5490	1332
33536	37262		5522	1927
33651	32447		6072	1741
35656	36138		6180	1910
27373	32171		5731	2055
26509	37041		6067	2154
28037	37617		6336	2108
30759	30628		6352	2364
17699	23532		6545	2063
27347	28492		7582	2913
25713	31197		6979	2773
30153	31666		6911	2135
28286	39018		7475	1925
24092	31725		7304	2303
22118	26424		7097	1943
15368	22847		7670	1908
17365	23363		8656	1989
24850	27976		8093	2197
34341	22037		9295	2358
22120	20169		8154	2081
26229	25353		8934	2746
32316	24817		9548	2696
26503	22690		9136	2045
25687	22065		9104	1930
25076	28172		9485	1975
34185	26094		8877	1996
19079	21144		8176	1857
14016	14628		8820	1799
10645	11386		8693	2186
8937	15385		9329	2147
12847	19187		8737	1782
25819	25019		8327	2209
27599	33514		8567	1958
33157	31551		9057	1886
25818	30274		9125	2009
38970	40737		9776	1752
34568	41257		9339	1742
36393	30223		10453	1618
25671	22896		9275	1942
19096	20587		8399	1532
18488	23698		9518	1503
13141	12616		7914	1355
18086	13533		7736	1635
17002	18409		7578	1330
28453	27470		6890	1462
34987	38925		7444	1673
31477	31398		7845	1799
28388	16612		8764	1529
27272	24298		7164	1749
20467	20456		8712	2200
23057	25811		9126	1469
18278	42214		8899	2047
26704	41962		8927	1667
45916	43166		9876	2397
33324	30281		9564	1870
30070	23552		9991	2173
30124	17422		10035	2316
20036	19415		8968	1740
19621	24183		8810	1535
27851	38748		9350	2451
31116	41972		9822	1940
28488	53043		8942	2334
31126	26862		9299	1988
23706	23453		8918	2026
16094	24731		7956	1861
23274	22537		2604	1484
22917	14538		3133	1854
20086	17985		3589	1916
13885	17539		3391	1698
21600	14210		4000	2032
23609	20362		4356	1814
11800	16845		5008	1998
25327	30015		5158	2296
32315	39460		5909	2496
37607	38916		5407	2302
40262	32850		5559	2387
35131	35074		5186	1636
31399	35105		6185	2168
33573	37080		6107	1891
40607	35332		5972	2354
27876	29675		5730	2047
27619	20585		5074	1971
28001	22690		4788	1801
19672	17953		4490	1024
16927	22893		3882	1556
16367	11038		3749	957
12577	15264		3526	1202
11919	13239		3471	1675
12636	16206		3107	1499
15249	14556		3351	1524
14803	13492		3758	1158
10503	8389		3628	1290
8668	13986		3313	1436
13402	9777		3291	1606
19452	12030		3817	1376
13500	21092		3759	1439
16087	18830		3855	1446
14581	12147		3898	1607
15542	8937		4616	1442
18471	16892		4438	1476
17350	16328		4383	1332
16022	17016		4985	1412
11492	16452		4644	1518
15664	18897		5468	1683
12661	24178		5916	1628
18347	26071		5639	1686
26096	22943		5185	1465
20180	21782		4941	1406
20953	24581		5489	1467
27267	21269		5402	1337
34553	28053		4169	1518
19362	26473		4427	1255
21284	15052		5022	1477
15178	16713		5407	2040
22482	13988		5899	1762
14730	22514		6289	1580
19604	20162		5857	1195
14389	17719		5559	1450
11486	14744		5353	1819
10370	15234		4920	1766
17890	21521		5791	2011
27362	24668		5965	1914
35621	40860		6876	2206
36662	37882		5581	1813
29875	38451		5561	1901
32409	39054		7077	2241
22047	23918		7280	2463
33435	28020		7837	2700
27281	24198		7708	2130
27640	20595		7293	2046
32347	29951		7194	2526
26606	33957		7458	2037
34654	35911		7606	2867
30482	25859		8691	2468
33959	28974		9299	2823
22116	18364		9291	2477
14636	15091		9474	2874
19356	17519		9836	2503
17399	25691		8419	2585
30329	21756		9001	2495
33949	26402		9931	2156
28757	34426		8822	2362
27999	25828		9481	2210
27526	19422		8715	1929
23796	20598		8099	1861
22336	28588		8227	1892
29766	30283		8303	2315
25751	22385		7671	1824
18109	16257		7790	1838
11323	7314		8325	1738
9644	13758		8301	1561
12030	15081		9066	1946
23985	27326		8789	1994
26176	29838		9222	2262
27250	30728		9764	1602
29455	32310		9252	1772
29879	48598		8716	1669
39392	43629		8822	1542
31978	34039		8671	1589
24682	29673		8038	1418
20538	21888		6950	1583
18558	10472		7467	1625
16707	11284		8712	1932
16721	17319		8063	1709
15849	22428		8901	1750
29814	30605		8989	1693
33439	23598		8570	1575
32123	32644		9211	1897
27883	36087		8569	2000
24188	20954		8253	1667
18327	18340		9089	1802
23679	22856		10260	1846
17265	22172		10015	2105
34191	34303		9807	1901
32510	30327		9344	1739
31600	28961		8013	1570
35355	19631		8565	2281
22810	18465		8049	1795
15423	12620		8954	1824
30334	26247		8908	1478
21564	33216		7945	1628
35869	38689		8111	1747
34427	45733		2460	1665
44952	29391		3678	1593
24300	20245		4306	1873
18232	23959		4182	1597
11964	17987		4703	2228
13369	17346		4498	1746
10449	12412		5215	1892
13491	19717		5038	2544
26327	23518		5565	2048
35304	21538		5327	2025
23102	28125		5722	1814
27732	25991		5929	1864
40436	35764		5916	1889
37535	38550		5715	1667
40604	20232		5381	1862
27891	15223		4802	1423
16951	25826		5389	1723
18631	32458		4640	1483
36022	33106		4295	1324
27309	27274		4419	1276
26585	23148		3735	1157
14042	22564		3711	1346
20030	18673		3430	1199
24708	16456		3232	1253
17438	16145		3924	1332
16327	15067		4237	1281
24201	20483		4093	1346
30915	20778		3400	1672
18804	18952		3577	1439
17934	12283		3552	1463
19982	14132		3547	1700
18107	20565		3526	1797
12076	22232		3798	1322
13811	15335		4887	1572
15735	21714		4885	1304
18227	13665		4661	1418
20704	23557		4308	1469
24792	20910		5128	1896
26679	18223		5926	1951
18822	13485		7135	2361
22754	14096		6747	1703
18083	12445		5512	1635
16072	18830		4816	1121
18609	17654		4608	1475
14618	23163		4524	1310
23188	26711		5172	1861
23182	21944		4752	2044
22569	28013		5851	1564
27850	23162		5419	1762
26966	27550		5156	1527
24046	30051		5892	1514
21820	26353		5328	1384
19122	23765		5830	1651
19537	22441		5616	1767
17097	26642		6143	1573
21210	21905		7097	1778
22079	23603		7597	2041
21959	17838		6851	1777
15668	13484		6590	2002
15483	15656		6292	1814
24634	20045		5975	2639
31823	24128		6948	2279
35799	36203		7368	2279
29423	38967		7068	2144
40002	30321		7602	2699
31836	27886		7630	2507
26773	30469		6893	2737
29680	32383		7354	2879
22131	22240		8498	2246
31943	36628		9000	1955
26432	45246		9589	2193
36140	31676		10655	2265
20926	19879		10682	2384
21410	19136		9863	2100
19020	12329		10576	1993
16156	12999		9727	1784
14452	22176		9815	1871
21795	28583		10532	1859
22393	24832		8696	1688
28468	31414		9020	1745
29412	26366		8276	1811
21408	26896		7929	1905
15011	13980		6848	1806
19292	25417		6777	1540
23061	25219		6901	1890
25248	23773		7001	1695
25769	18738		7381	1862
16852	13935		8645	1761
15631	12249		9012	2189
11296	9346		9190	1695
8259	13252		9840	2046
14357	22555		10436	1779
25115	31581		8516	1459
31912	25086		7816	1672
21692	32379		7516	1504
45087	51425		7695	1674
41732	43751		7668	1756
39771	34864		7417	1805
23804	24749		8586	1843
26455	22368		9158	1945
19659	12714		8881	1814
22342	14520		9125	1819
12620	19941		8439	1660
21777	24778		7880	1774
18022	23711		8508	1870
17688	20593		9034	1671
30261	32567		9590	2043
30796	35196		9632	1768
25511	24308		9077	2053
18552	21846		9586	1956
21446	21349		9029	2274
17041	17796		8684	1501
24270	22085		8798	2148
30871	29857		9170	1862
25904	30098		9290	1468
22845	18660		8426	1732
25905	25801		8125	1889
24320	32645		2295	1939
31494	37075		3178	1784
33167	34072		3203	1801
29178	36773		4127	1689
29042	34895		4297	1606
20821	29485		5064	2178
19966	22650		4227	2257
20214	18610		5257	2507
14001	21258		5435	2259
28214	18763		5454	1920
22046	16415		4904	2052
12210	26417		5356	1403
30165	25575		5330	1762
25395	23071		5288	1780
24954	36791		5735	1553
34064	39113		5253	1743
45004	35467		4769	1385
24808	30201		4330	1493
26629	15371		4360	1331
15853	15154		4454	1143
17680	16043		4185	924
17931	20855		3801	1239
18989	25283		3664	1302
17995	29781		2971	1640
23301	20816		3719	1511
17401	17387		3576	1284
20257	23705		3330	1289
16679	19280		3327	1248
22067	24420		3511	1247
27697	30736		3534	1271
30349	30260		3657	1242
31749	27323		4135	1483
23879	28805		4408	1485
16503	19046		4550	1351
12555	18542		4932	1474
13519	23255		4519	1356
14675	17381		4069	1619
20194	20068		4753	1750
16755	26118		5701	1797
29421	25568		5750	1988
23874	21626		6081	1695
26301	27491		6072	1478
34540	28173		5087	1643
32591	23229		4253	1429
19884	20352		4684	1444
17956	18680		4922	1641
24788	14537		4658	1869
20430	18119		5167	1329
16039	24429		5365	1787
21538	21205		5981	1366
20206	24061		6125	1512
16919	26710		5806	1826
23619	29039		4609	1844
25549	21998		5192	2163
18655	26962		5719	1978
19959	23938		6147	1922
16754	24138		6912	2364
22222	20769		7260	2060
20202	25024		6743	1941
26356	27418		6628	1878
24578	26595		5850	2459
24698	29315		7183	2466
16615	22478		8010	2212
19995	27715		7529	1938
27343	30253		8798	2579
28583	31380		8479	2544
32036	32598		7494	2356
45583	33182		7871	2852
26247	28172		7961	2221
22370	35047		8958	2298
17845	29661		9458	2246
20325	23392		10919	2281
26442	35145		10040	2598
35555	45828		9858	2534
49610	47933		10685	2447
51826	40781		9929	1898
41152	23096		9424	1959
18743	14532		9297	1987
15420	17143		9152	2160
15008	11210		8103	2183
16392	16051		7191	1393
20649	31840		6351	1744
29379	28168		6354	1820
38908	28636		6322	1641
29331	30499		5854	1821
19310	22347		6548	2131
20295	16015		6674	1646
15882	20367		7757	1914
14536	24772		7403	1816
21798	29153		8872	2188
23613	18070		9597	2133
12467	12676		8669	1674
9143	12231		8784	2020
7368	11001		8754	1829
12608	9660		8607	1619
15778	10847		9000	2066
17796	18358		9192	1871
19911	28928		8921	1798
32977	28048		8969	1843
23391	46221		8716	2035
29435	41314		8666	1705
22738	32892		8996	1712
28041	24289		9099	1549
14405	19962		8260	1945
16736	15410		8057	1634
16688	18997		8582	1786
13806	16153		8935	2085
19995	19804		10056	2281
26997	26475		9672	1587
24789	24879		8178	2266
24204	32446		8304	1574
40149	41179		8312	1930
20683	31222		8616	1904
21297	16291		9016	2471
18423	16506		8991	1927
19324	21146		9519	1664
25754	24004		8377	1484
21979	26680		2362	1348
33611	21823		3053	1539
26462	26438		4019	1951
32585	30800		4041	2369
31534	33859		4045	2229
27088	39138		4512	2732
34912	35134		4763	2176
29893	33959		5028	2638
29064	27140		5047	2100
26607	20650		4716	1763
17278	18926		5083	1958
20630	23084		5401	2000
26381	24028		5401	1453
35648	28561		5436	1740
27525	30148		5190	1510
21819	22161		5091	1007
25213	25065		4064	1270
26034	38955		4184	1191
29952	44053		3819	1098
41887	42681		3313	1006
33824	33264		3210	1111
30668	19961		3197	1257
20579	14858		3221	1355
19095	11060		3083	1219
7993	12187		3761	979
17744	14911		3452	1184
18621	20402		3565	1223
17461	19739		3584	1178
14186	13753		3136	1217
20964	17061		3383	1215
19184	20423		3643	1231
25374	29217		4549	1593
25202	30791		4725	1354
36126	46351		4758	1565
38905	42296		4183	1646
28722	34774		4168	1298
20970	21288		4452	1561
16185	17406		4608	1751
17214	20987		5948	1943
12266	23140		5909	1859
21619	27402		6535	1811
28501	16768		5413	1445
13155	29636		4707	1684
21163	27063		4319	1153
28912	26387		4824	1396
22354	36464		4882	1442
24549	35317		5069	1322
28050	41123		5618	1804
26680	15105		6205	1864
24100	23712		6908	1897
20921	15662		7510	1732
19332	19523		6606	1706
14497	16975		5647	1680
23656	26599		5719	1379
20728	21221		5887	1967
21707	26728		6766	1627
25866	30734		6819	1932
17531	24583		6277	1505
18158	20345		6096	2337
15442	15818		6887	2095
17526	15409		6295	1959
19834	23829		7567	2303
14962	23904		6737	2389
27721	23659		7432	2240
30196	28697		7374	2729
25347	37464		8354	2392
22903	21980		8655	2405
21876	23318		8528	2479
31694	25538		8538	2490
23782	26544		9407	2725
25059	21081		10036	2944
27350	31957		10914	2768
28356	28108		10168	2341
27245	26213		9870	2394
26062	29390		9042	2259
21439	27822		9665	2482
26458	34619		10355	2115
39189	45691		10003	2139
44234	55293		8969	1997
54619	49151		8081	1983
32600	26805		7788	1453
20635	18029		6325	1924
15859	17098		6064	1450
21844	17142		5681	1305
20892	24783		6558	1921
35390	31380		7732	1572
21062	34853		7209	1728
25827	24024		7672	2166
35507	40073		8192	1960
23750	24846		8597	1806
18972	14600		8726	1965
18257	20365		8214	1912
20474	20108		8688	1839
25159	17212		8596	1589
12819	18827		8619	1551
19149	12333		8300	2263
12946	12549		7776	1992
9367	10142		8456	1952
15340	16566		8135	1726
13723	15399		8012	1778
16021	18855		7630	1696
19004	22675		7703	1819
30095	33135		7607	1374
38464	33856		7184	1419
35328	25163		7693	1594
29212	21085		7371	2007
15911	17436		8450	1895
12770	9838		8914	1666
17394	11830		8663	2135
12043	17017		8597	1687
21357	14264		8301	2247
16643	22277		7163	2357
20910	16709		7452	2033
15859	27453		8282	2469
26005	31253		9019	1665
21809	31651		9064	1768
21325	26736		8733	1832
29192	16880		2291	1274
20224	20808		3244	1763
18868	15843		4137	1955
16733	21321		4463	2105
23128	27671		4271	2223
28674	36320		4805	2134
27462	35696		4793	2605
25124	26431		5032	2346
24115	31487		5546	2129
22481	38470		5687	2229
33503	42440		5184	1695
43976	42935		4944	2007
38026	27721		4766	1451
26994	20182		4759	1481
22204	16795		4750	1543
20693	21253		4809	1116
33543	34852		4143	1118
21895	38390		4082	1135
32075	34292		4128	1073
21876	25267		3703	1244
18167	23627		3278	957
29634	38701		3012	1260
33947	46680		3322	1355
41520	46017		3131	1251
38592	30288		3028	1195
17974	15201		3429	1168
11657	17313		3198	1117
17416	17103		3184	1288
17923	17458		4052	1341
14847	24194		3689	1334
12879	18598		4250	1315
18474	13963		3878	1446
12071	20473		4373	1582
25815	22952		4472	1482
34276	29863		3969	1707
32745	41773		4206	1803
42831	47234		4420	1505
32840	50945		4927	1867
46584	47066		5649	1793
28548	35603		6514	1868
19525	18604		6214	1432
15929	11955		5584	1710
20224	19964		4561	1412
15193	18026		4834	1566
23123	20094		4365	1371
14065	17839		5179	1950
15880	20003		5301	1884
19709	22861		4677	1922
22542	25091		5409	1723
20021	30748		6914	1855
32431	39970		6968	2055
28043	30602		6138	2095
27903	30248		6535	1842
30940	20816		6380	2365
21393	20122		5844	1831
17424	15932		6096	2186
9661	11063		6591	2029
14327	21297		6559	2272
16180	19710		6629	2031
19690	28433		7218	2078
23634	23125		6732	2534
18063	12875		6758	2410
17413	20687		8483	2247
22906	10151		8003	2525
10552	16052		8371	2590
9941	19619		8771	2336
14491	18012		8208	2278
22422	26330		8132	1947
22137	29859		9026	2350
21202	26940		9195	2651
23559	23236		9639	2560
26802	21107		9758	2743
20086	22982		9968	2620
17369	21709		10012	2743
18103	23350		9367	2245
29220	24577		10895	2061
20776	27211		10043	2402
26198	26165		10143	1933
22538	24122		9622	2072
21143	30823		8894	1748
33438	35486		7730	1835
41757	34255		6783	1519
48199	56685		5273	1649
43502	45161		4937	1417
36513	26270		6260	1634
28240	18957		6569	2015
17686	16512		7355	1700
16352	17507		7772	1771
19509	33355		8065	1910
23796	29694		8524	2187
29390	24886		7624	1996
22338	18991		7530	1899
30968	35840		8392	1923
28053	32318		7971	1821
26043	30114		8784	1842
24517	27809		8886	2039
20945	24802		8933	1952
15644	15873		8531	1981
15863	15304		7911	1765
13854	15908		8439	1967
10384	16449		8422	1556
19632	13934		8290	1760
19562	11941		7589	1867
23763	22944		7858	1627
26381	23478		7106	1633
28122	25514		8231	1611
28527	28303		7727	1720
27458	28960		8405	2108
31594	21833		8438	1697
25525	25435		8987	1904
16623	19169		8579	1961
16228	13981		8731	2070
14051	14644		7729	2050
12279	15127		8867	1991
17487	18800		8576	1697
18194	18240		8363	1637
22562	16552		8212	1517
17761	18421		2457	1095
15390	19815		3164	2024
15496	16947		3618	1793
14849	25662		3806	2731
16015	17941		3987	2712
19707	25844		4469	2799
21395	21289		4632	2268
25490	28650		4632	2211
25813	34924		4643	1812
28778	35335		4731	1867
21619	34588		5258	1683
21427	24186		4945	1628
20417	22591		5476	1621
30802	28601		5070	1397
32303	50311		4878	1430
37060	43016		4753	1486
35300	33265		4648	1295
31240	25722		4341	1058
21529	20557		4199	1184
22379	31404		3664	1171
28855	28439		3557	1236
46129	47847		3260	1096
37241	33970		3220	1270
33625	22358		3155	1197
30781	24394		2977	1228
36912	38572		3492	1246
31655	46287		3570	1633
42524	29561		3776	1085
33660	19486		3987	1148
19795	16696		3618	1261
17128	12506		4034	1400
15620	26801		3443	1303
22592	18286		3957	1849
25828	20465		3850	1427
23621	26007		3822	1303
22791	22696		3814	1586
26983	22228		3963	1959
33530	35301		4313	1716
38763	43086		5173	1925
42157	50420		4629	1927
44187	54367		5159	1485
37969	59601		5344	1666
35787	44830		5206	1858
35485	33411		5146	2167
16363	17651		4613	1878
21560	19661		5502	1962
29617	24712		5572	1793
19284	20951		6155	1852
18479	14587		6129	1884
15055	11008		6278	2172
13985	17717		6322	2316
13433	16736		6144	2493
13374	16226		6618	2279
16053	28571		6808	2191
30111	39997		5465	2042
30797	31524		5844	2200
27261	30436		7061	1930
25228	22605		8118	2050
24198	16696		7985	2718
10342	14604		8074	3005
15015	13213		8348	2575
10962	15684		8223	2756
19542	19442		9093	2575
24009	23253		8996	2464
17017	14544		9253	2413
17005	15174		8157	2630
5909	14614		7550	2544
10174	6884		7635	2241
11978	13379		7318	2370
12701	9213		8704	2684
14971	12483		9365	2262
17034	18719		8600	2178
18053	20183		9369	2090
22485	18435		8323	2263
21653	20975		9012	2633
22800	23734		8666	2344
27645	15254		9223	2792
13018	15361		9700	1944
25232	13373		9093	2198
20128	20781		6956	1875
18604	21861		6853	1830
23022	22050		6140	1376
24706	24279		5821	1697
27364	38830		5498	1612
24118	36187		6311	1849
40100	40997		6983	2124
41651	49958		8428	1845
48200	50839		7331	1572
37236	30493		7622	1558
28741	19305		7400	1473
16346	13361		7264	1580
13682	21157		7420	1829
21255	24991		7994	2084
16755	29301		8080	1719
20267	16131		8704	1619
16774	19234		9328	2124
17739	27732		9767	2036
36701	39716		10143	1966
32868	36655		9861	2239
28569	29749		9351	1851
31207	22619		8668	2005
23842	24603		8670	1831
14381	22042		9204	1754
22125	13339		8239	1719
21350	16314		9456	2383
18179	18188		8727	1975
29379	22980		8507	2062
31730	22036		8778	1991
27519	29550		9248	2056
24593	21499		9385	2095
25393	33212		9430	1777
25449	25603		9069	1771
23261	23449		8513	1993
22000	18443		8514	1681
20177	20794		8279	1770
27350	13377		8446	1566
19077	12818		7581	1389
23042	16593		2448	1231
21002	17766		3536	1404
20127	16023		4579	1967
21128	18234		3856	1907
18784	16145		3620	2201
13856	13255		3338	1896
8775	11507		4932	1892
9843	13829		5405	1865
9415	12868		4893	1859
15150	22071		4831	1285
30178	29773		5420	1849
25588	32615		5260	1630
26206	32322		5341	1614
31080	37503		5043	1430
28363	30334		5450	1565
27656	28472		4862	1431
14922	28574		4477	1386
26689	20881		4089	1312
42428	42288		4089	1262
36600	34278		3743	1181
36240	34748		3008	1082
21502	26117		2926	1265
27762	24849		2860	1010
26191	31177		3312	927
40053	43537		2939	1102
42345	38160		2881	1508
34389	35128		3491	1075
35315	22619		4270	1447
27024	25953		3750	1169
38695	34665		3543	1455
41621	45947		3314	1291
37361	24608		4344	1322
22652	26934		4233	1404
19880	17758		3937	1771
23084	24574		4511	1731
23203	23376		4306	1667
16784	19047		4769	1764
27254	21966		4721	1674
29605	36157		4576	1432
25494	32824		5135	1781
21433	24581		5782	1918
37732	41660		6168	1992
34735	44125		6338	2075
30624	45661		5620	1881
42252	53884		5238	1747
30007	45620		5032	1658
22961	41621		5736	1776
18848	24645		6013	1685
21568	19129		5625	1510
21622	17770		6157	2275
20834	24142		6305	2783
25457	18656		6246	2430
17889	18161		6988	2404
25135	15260		7730	2401
15905	9025		7441	2081
19024	18787		7688	1726
14192	14405		7050	1857
16924	21396		7247	2220
18871	39065		7289	2501
27206	32133		8070	2766
26698	30960		8604	2943
22751	19990		8876	2756
19327	24263		9587	2942
23453	8832		9639	2694
12020	12110		8755	2560
14107	16099		8635	2258
15732	24132		9012	2339
14748	23192		8059	2154
16016	12499		8647	2047
12444	12162		7859	2165
10966	8956		8461	2193
9601	13497		7629	2121
11858	13062		7482	1927
12400	11241		8425	1899
12939	18143		8089	2037
15872	17283		9037	1782
17172	17918		8531	2035
18258	19778		8096	1775
17573	21356		7893	1695
22836	24408		7607	1817
18702	19383		7242	2016
20049	12811		5808	1558
13897	13190		5678	1628
15353	12689		5574	1559
10495	16032		5922	1525
17201	23491		6539	1977
23219	25891		7177	1791
19784	23748		7094	1396
26869	38490		7832	1752
35050	33851		7445	1852
33850	35168		7613	1351
41948	48583		7808	1602
36665	38439		7584	2005
26857	22921		7869	1720
11378	19224		9215	1724
25320	19694		9547	1695
24426	18420		9114	1979
14492	14911		9172	1822
16954	13392		8594	1897
15302	15309		9369	1727
20690	24553		9129	1709
37549	29058		9945	1704
34610	35554		9005	1822
26193	29537		8249	1684
32371	24692		7901	2281
21745	26729		8660	1566
22170	19799		8199	2173
22297	19408		8168	2087
22444	21919		8890	1634
20415	25439		9327	2006
37057	37483		8886	2247
26102	34839		9133	1724
25038	23058		8758	1628
23201	30432		7994	1759
24987	35405		7570	2113
20344	30088		7923	1769
23929	28079		8339	1941
25311	32665		2575	1766
25894	29715		3123	1293
38082	34500		3640	1816
31637	24869		3460	1676
23616	24774		2912	1476
32059	31936		3656	1470
42184	26709		4599	1689
24065	19283		5273	1640
15410	11359		5203	1485
10457	12580		5434	1448
14664	10249		5614	1750
5473	8256		5817	1168
12567	16599		5166	1514
14354	23717		5032	1434
18809	27015		3830	1487
19964	30171		3821	1621
19853	30166		3568	1364
27729	31322		3324	1227
29898	28008		3355	1216
21365	23541		2792	1015
21165	28863		3232	1222
27539	32718		2920	1138
26068	41220		3206	1050
37550	36681		3366	1004
32637	35873		3306	857
31872	25949		3832	828
32998	33329		3757	1190
39926	29578		3929	1259
32172	32691		3683	1229
38044	38073		3614	1352
34541	42994		3811	1526
33375	33320		4060	1711
36660	45060		4613	1584
44738	51159		3847	1538
39083	44108		4809	1476
37685	42090		4814	1599
27974	25111		5030	1925
16702	22543		5031	1567
18989	22933		5613	1722
27139	23611		5486	2077
14434	17939		5840	1925
20504	28450		6136	2044
27491	42564		5794	2070
23447	29793		5913	1687
23142	23148		5314	1620
19514	30432		5624	1807
28726	30223		5726	1993
28785	44855		6081	1973
27777	32895		6387	1823
35071	35678		6384	2338
32429	25422		7158	2205
27228	24328		6477	2295
20012	28699		6344	2295
21668	29665		6634	2069
32615	28817		7466	2082
20077	26374		7876	1981
20791	19508		7819	2226
27826	17131		8114	2140
11106	15220		8044	2548
15846	14529		8764	2844
15477	17305		9246	2808
13591	18750		10424	3386
20033	25335		10650	3914
21714	24418		9490	2983
27787	23241		8916	2406
19585	22326		8649	2370
17341	28186		9436	2273
15665	12903		7792	1956
14900	16587		7550	2253
11187	14770		6665	2032
12705	16569		6969	2334
19807	17568		6348	2012
16586	12938		6642	2309
9460	12418		6955	2195
6298	12550		7197	2332
10949	16968		8338	2315
8259	12576		7396	1775
9986	17623		8936	2174
13877	10434		8429	1869
21910	21845		8265	1705
18054	14613		7470	1570
24562	16214		6895	1181
19641	18674		6346	1371
20104	14054		5549	1675
12209	11488		5775	1631
13680	11521		5278	1556
16393	8879		6341	1597
8185	12766		7975	1840
15806	10181		6968	1286
15344	16358		6901	1975
14395	21092		6534	1342
27863	22953		6045	1731
22454	28477		7492	1457
30104	28340		8023	1850
28180	29076		8337	1935
32504	41731		7816	1637
37324	34497		7815	2058
36220	28374		8619	2064
22336	19402		8427	2043
26497	25036		8621	1592
17691	12070		8409	1982
13146	10270		8700	2110
13113	14243		8525	1581
6177	11600		8395	1935
27222	29115		8082	1778
30066	37894		9466	1968
39164	32604		8240	2097
30608	32413		8069	1960
32078	26490		8660	1385
28901	30163		8425	1824
25828	25648		8649	1750
22549	34078		8096	1705
33536	29963		8508	1448
28399	28735		9039	1675
31362	40224		8074	1932
40593	32701		7907	2258
31931	26876		7774	1967
29292	33243		2957	1393
20098	28719		3310	1541
28893	31428		4115	1695
30012	28025		4427	1524
28799	32497		4337	1414
34359	40838		4679	1557
39994	34271		4148	1560
28644	31418		4360	1805
37046	45052		4439	1261
41858	46170		4594	1605
45874	47698		5144	1863
35818	21937		5796	1493
19382	14328		5524	1564
16640	15213		4930	1402
9627	10541		4422	1463
8802	7433		3701	1368
16102	9978		3265	1478
18719	15723		3220	1297
21378	19650		3632	1311
22111	29470		3921	1034
26580	29538		3106	1234
34141	32065		2619	951
29659	30368		3306	1093
29406	25467		3085	1107
17779	24912		3186	1238
28731	27807		3440	1059
31669	45127		3759	977
47834	35793		3325	1119
40153	36941		4316	1269
33924	37897		4608	1122
38552	45610		4242	1267
38437	36286		4345	1690
39274	43934		4967	1530
37421	45362		5189	1568
37208	40657		5089	1484
48908	47494		5087	1768
36101	51522		5783	1767
41882	41750		6301	2251
47679	33857		6131	1956
27186	26372		5784	1616
25162	18196		6671	1773
21790	40474		6305	1631
22533	35115		6892	1471
29000	34923		5757	1617
20028	25709		5191	1515
28561	26033		5389	2091
34882	28111		5713	1790
24000	29488		6373	2021
16648	23042		6810	1763
13229	25735		6884	2029
22682	24082		6720	2050
24475	39383		6621	1883
21646	34003		5610	2329
21065	27590		6380	1963
26523	30987		6079	1890
17031	27696		5610	2253
17877	28326		7003	2480
19209	27705		7778	2653
17407	23640		8476	3072
16419	18564		8686	3397
15156	18883		8961	3595
14467	11945		8460	3255
16088	16509		8607	3117
13850	13903		9872	2738
13598	21599		9005	2581
18985	18953		8023	2317
11167	16974		8271	3085
15258	20240		8560	2961
21595	24088		9269	2533
21904	21341		7848	2210
22519	19531		7320	2309
13046	15545		7704	2069
13617	15624		7343	2025
20440	16270		7567	2108
14221	23312		7506	2127
14865	17902		8431	1805
17410	13683		9036	1959
9764	8050		8642	1918
11557	10584		8440	1646
13423	11971		7769	1784
13649	12565		7882	1670
16830	14910		6837	1186
24385	15602		6258	1566
18462	17583		5961	1786
25287	29968		5656	1397
21197	22842		5704	1470
16547	22878		6014	1772
20020	17869		7109	1669
23320	17459		6608	1726
10857	10287		6569	1671
10920	10908		6145	1423
15702	9841		6203	1777
10877	13971		6749	2081
21699	22234		7374	2124
25881	19666		8052	1884
23998	29066		7190	1921
25054	23994		7329	2114
19791	26088		7833	2209
19065	22877		7933	1821
28884	35203		8755	2117
30256	37434		8758	1661
29249	27086		8606	1958
23852	31678		7616	2008
28517	26637		8432	2352
19171	17587		8846	1682
18900	14071		7439	1630
9493	10839		7767	1616
17440	16024		8914	1716
25478	29118		7900	2178
27297	29689		9018	1869
27645	28419		8804	2125
33124	21150		9013	1742
26324	27914		9269	1714
29763	21554		8434	1627
23787	29345		8060	1777
37481	28822		8622	1821
39257	32033		8461	1640
32478	43692		2198	897
36515	39230		3599	1239
28798	31777		3865	2098
34812	28718		3847	1595
26243	25882		4030	1863
34998	38906		3864	1563
25408	32859		4490	1658
29257	35098		4191	1416
25251	33584		5066	1537
28469	32257		5285	1702
28159	34765		5625	1414
33032	42827		6126	1419
38244	44604		5259	1328
45664	59101		4908	1574
50418	49506		4031	1381
33258	32926		3463	1177
20560	25078		3518	1453
14775	17933		3765	1223
22538	14069		3798	981
21238	15167		3141	1278
13045	13532		3498	1329
13175	10188		3188	1329
20392	19086		3826	995
21171	28597		3429	1099
21582	26578		3502	1176
28112	33621		3888	1128
31725	31724		4138	1131
26923	27388		4037	1300
22619	26277		3539	1096
26209	29211		3532	1266
32957	43891		4039	1516
40602	46157		3928	1477
41847	44949		4405	1370
40661	32961		4264	1447
42769	43391		4432	1556
34355	53829		5238	1497
38805	46733		5474	1581
39267	40419		5405	1995
51539	47125		5747	1912
48584	56828		5451	2113
45128	58208		5285	1624
50535	45513		5432	1639
44315	32495		5708	1562
26189	19284		5983	1635
21129	19793		5638	1758
17218	29125		6256	1998
22741	40101		6994	2014
34326	40297		7364	1629
19196	21829		6731	1873
21596	21727		6073	1840
22115	30641		6270	2295
17915	16660		6683	2540
15654	20660		6482	2347
33166	23285		7727	2208
20935	26783		7480	1721
29118	19221		6810	2100
19480	21491		6447	2672
18032	22972		8037	2494
16804	21178		8194	3875
11395	21267		9182	3386
17520	23313		9230	3397
22230	16261		7599	3183
16257	15508		8424	2966
13129	16666		8564	2522
6344	14480		7867	2364
14311	19612		7834	2831
22989	22635		8027	2702
20621	18700		7778	2512
24465	24242		7710	1923
17338	17410		8334	2522
18965	13016		7975	2259
15177	16910		8253	2296
23784	24615		7258	1710
22104	21550		7138	2040
20246	22999		7173	1795
13614	15159		8181	2132
15511	12164		8386	2081
17877	14572		8111	1717
20045	27398		7434	1686
17316	15429		7350	1555
23130	14222		7225	1558
11274	11553		6706	1183
13938	9138		6376	1373
10510	10762		5756	1312
13895	17093		4829	1086
16299	18813		5098	1537
23640	15268		5177	1468
25719	27113		5989	1717
33038	25221		6402	1551
25545	29155		5630	1679
27460	21568		5831	1735
21556	15021		5739	1336
13277	10609		6401	1587
9672	8013		7429	1961
7777	17428		8399	1796
12738	12674		8669	1921
13263	14489		7955	1953
17620	20271		8172	2117
26027	25157		8254	1720
23908	26094		7547	1526
16862	14780		8077	1824
15469	16884		7777	1820
15955	13806		7451	1882
18573	24032		7668	2010
31210	30000		8403	1734
27733	23630		8835	2138
31468	25570		8630	1685
26761	29601		8176	1836
22078	24611		7697	1991
20596	16805		7532	1987
18704	20690		8354	1603
23172	20685		7785	1989
24398	33969		8207	1666
40030	34008		8647	2045
27972	30653		8434	2166
23846	28720		8316	1927
24291	27085		8223	1580
36209	22013		1647	1299
26760	29966		2960	1540
24072	30270		3428	1937
33172	36803		3851	1983
40787	43114		4010	1683
39092	36948		3869	1661
24313	23571		3945	1609
24027	23931		3832	2058
21586	18091		4858	2175
21235	27788		4690	1866
20403	30363		5475	1515
32216	31010		5236	1681
26231	29071		5263	1503
26574	23708		5231	1715
19053	24311		4502	1149
23901	33565		4073	1128
32587	48272		3573	1435
45894	51280		3291	1171
45128	58502		3282	1220
37594	33683		2856	1045
28653	21606		2935	1155
22253	15792		3162	1168
15091	19272		3582	1147
17385	19093		3938	1095
21237	17519		4063	1451
16370	17671		4444	1432
17891	28840		4455	1342
25040	28577		3818	1610
25205	29984		3894	1588
28091	40873		3634	1316
41640	28993		3643	1330
41615	34406		3834	1350
32176	20045		3891	1284
35604	29410		4632	1338
35468	47800		4753	1347
40665	37526		4741	1365
41147	42284		5193	1671
34415	28682		5222	1667
32740	36932		5636	1662
24681	34879		5662	1645
36782	38925		6284	2185
35038	43975		6371	1888
37048	48160		6587	1892
44210	46286		6633	1366
53034	54440		6641	1368
39546	46668		6102	2079
27742	32219		6046	1819
23043	27723		6479	1716
25898	26782		6023	1892
29506	26877		6772	2570
23358	36848		6991	2068
35293	34196		6164	2387
19383	27688		6166	2115
17333	27580		6229	1781
23485	14704		6146	1898
18492	16873		6132	1583
15070	23027		6866	2398
26375	19587		7490	2177
27232	28754		7787	2663
30951	27227		9504	2818
23724	16575		8563	2123
16692	13927		8334	2362
16338	13567		9170	2327
23791	19776		8887	2398
13504	25215		9632	2605
21603	16815		9445	2832
14683	20760		9409	2494
18576	16052		8291	2381
20216	14477		8308	2184
14652	17052		7812	2144
19059	22945		6539	2029
22799	22210		6490	2412
22211	25366		7446	1880
23336	23199		7762	1792
27186	18481		8357	2153
16984	16001		9024	2067
20334	18811		8937	1908
19009	15245		9308	1988
16316	9683		8696	1816
7554	14027		8648	1582
12550	15717		7763	1520
20035	25823		6719	1334
21820	24107		5840	1489
28326	15849		5748	1396
27351	24535		4961	1300
18140	15796		4700	1391
11439	8523		4561	1665
15722	18989		6010	1511
11804	14046		6063	1596
14491	13384		5296	1549
20623	27859		6012	1541
14632	31539		5874	1773
24378	34375		6347	1704
27600	20530		7351	1719
25374	22993		8282	2114
15186	19555		8193	1781
10098	15544		8123	1678
17324	9257		8255	1669
11476	6345		7814	1566
7164	7981		8504	1762
9052	15616		8544	1954
16351	22292		8722	1769
17712	21728		7489	2067
24401	21497		7792	1952
22534	21409		8753	1730
21620	19655		8970	1619
18989	11337		8100	2319
18591	25780		8736	1466
22731	32429		8650	1670
28042	26436		7659	1566
23363	23000		8153	1695
22713	29092		8367	1774
26156	29046		8350	2004
26828	20965		8111	1723
20354	25583		8088	1712
29787	32996		8640	1581
32465	41617		8849	1395
37812	33855		1215	1020
26002	29221		1994	1370
16940	24728		2414	1861
23967	26992		3261	1868
24243	37014		3857	1610
29931	32419		3501	1511
34761	29646		4004	1524
27897	28217		3621	1648
33211	32360		5193	1683
24883	25616		5120	2041
30933	22469		6001	1609
24734	20012		5414	1521
15578	15103		5603	1720
24005	20305		4596	1327
24164	31607		4507	1211
22509	26859		4082	1308
35303	34912		3678	1359
26486	15394		3715	1059
20797	20473		3720	1179
21236	23455		3351	1057
29342	28963		2943	1291
41755	44516		3006	1006
44921	49060		3422	1413
35364	22480		3432	1438
24092	22052		3522	1684
20170	14830		3457	1167
21170	23381		3822	1806
16942	27802		3815	1465
21353	17821		3500	1485
21205	25118		4197	1455
27629	27485		3620	1307
24107	27544		4175	1341
28321	28556		4232	1120
33005	44902		3856	1319
35346	36401		3884	1517
36727	29673		4036	1326
31793	35930		4181	1451
27362	44408		5101	1495
38206	28911		4961	1876
34280	50861		5106	1473
43019	34894		5645	1951
40112	32923		5864	1858
30710	29079		6474	1817
29626	24872		6761	1940
39886	27486		6507	2319
33087	40541		6756	1805
44038	52806		6926	1750
46767	48851		5999	1777
49922	53417		5827	1710
39657	43501		6749	2053
46219	34287		6471	2192
31244	28779		5912	2629
25254	29317		6158	2503
31863	22239		6559	2033
29791	28952		6297	2048
34262	31685		6888	2252
21952	27571		7143	1798
31624	20446		7313	2050
29951	21358		8556	2091
25336	21267		9148	2134
24617	26330		8321	2793
25318	42323		8573	2703
30125	39622		8248	2856
24972	21287		8424	3295
23014	12995		8906	2639
12626	18012		8649	2760
17571	12204		8282	2780
19043	30100		8091	2600
28227	20964		8430	2491
22668	21571		7950	2489
25046	20073		8536	2138
25408	23428		7955	2149
28309	21891		7581	2302
18737	20543		8715	2268
24027	22065		9003	2042
14495	22187		9472	2394
20871	26004		9182	1886
24399	16712		8952	1797
18146	22848		8338	1806
30807	22080		7409	1710
20187	22102		7029	1631
12838	15465		6802	1541
15729	10783		5755	1399
12022	11094		5610	1264
14828	9195		5022	1271
22826	25128		4744	1469
22603	35425		4677	1246
24395	26342		5843	1321
29388	23803		5734	1289
18474	10023		5445	1678
12294	14360		6270	1827
13953	16295		6348	1802
16244	18984		7044	1926
22211	19048		8197	1933
12616	17604		8676	1957
13068	19147		8324	1953
16899	23339		7811	2005
20331	22942		7951	1821
14135	15713		7613	1697
13696	16925		9091	2217
18302	11491		7704	1936
17157	10839		9070	1882
8036	13279		9647	1717
12035	11683		9498	1541
14797	14489		8135	1512
18901	23750		8994	2265
24129	32803		8466	1745
22947	25195		8429	1561
19606	18738		9322	1586
17205	14437		8044	1777
17951	11844		7877	1780
25286	27173		7593	2015
24469	31210		8720	1887
24619	36422		7768	1928
25081	25920		7623	1647
29538	23726		7716	1573
20558	34822		7861	1504
26300	20312		1037	1148
23120	18600		2056	1326
20868	35134		3054	1582
32345	39525		4192	1704
31386	38932		4368	1633
31761	31079		4407	1543
22375	21958		4143	1562
17559	33441		4514	1654
36079	24489		5753	1735
31227	28931		5618	2231
31024	28987		5691	1880
26219	24963		5921	1966
26759	33929		5496	1318
26184	29441		4112	1602
25856	31265		4452	1362
22617	18730		3865	1641
20922	13899		4126	1467
16241	22535		4001	1246
26584	30417		3628	1213
36547	36282		3350	1263
28627	34020		3457	1216
23871	23415		3475	1296
15720	20317		4071	1214
25055	24619		3796	1307
27627	38308		4104	1677
35767	46747		3654	1528
40765	45401		3825	1234
35206	32638		4491	1300
28553	25579		4424	1181
20006	16747		4494	1518
15006	17784		4599	1367
16398	20411		4009	1179
24786	22537		3882	1391
22887	33012		4477	1353
30659	31703		3587	1478
34830	34605		3835	1334
29883	37121		3926	1567
29869	42622		4301	1223
33953	43626		4220	1364
40652	48249		4643	1522
29825	40799		5436	1456
36900	38336		5240	1542
34485	39979		6586	1956
34482	35190		6402	2114
45350	51119		7227	2311
50500	30027		6216	2080
29700	34950		6233	1734
41088	34910		5934	1932
33659	28623		6323	1998
29319	48995		6080	1905
29977	35299		5588	1904
39081	40214		6156	2542
44670	39319		7725	2600
38461	37088		7184	2229
40759	34197		6259	1817
31568	27664		6493	2329
30738	27415		6871	2028
23531	23238		7244	2566
34099	24512		7497	2175
31351	22942		7876	2428
32119	28552		8347	2538
34674	26203		8604	2305
23398	25145		8772	2702
28393	26139		9432	2574
24027	38640		8241	2522
31577	31362		7874	2755
34176	45024		8600	2561
26950	30703		8712	2654
19714	17737		8790	2754
18312	19348		8742	2657
15528	19719		9404	1940
25462	27980		8917	2394
23692	32801		7884	2122
24764	27049		8788	2096
27045	30228		9358	2625
23542	18545		9159	2178
25799	33703		8720	1792
23020	27158		8579	1743
21762	26103		7921	1707
26312	30456		7008	1906
21019	32803		6417	1384
33255	24973		5623	1438
23553	21847		5130	1650
22738	19595		4528	1137
16489	22422		4544	1298
21229	20843		4383	1499
25449	19753		4211	1256
17086	14546		4674	1283
21287	12660		5875	1492
24651	22917		5295	1533
27650	24558		5429	1626
29839	25975		6264	1874
24018	24069		6545	1670
31119	17491		7542	2049
17716	16480		8883	1767
16477	16170		8789	1762
18158	19070		7484	1924
13625	14309		8517	1784
16146	12949		7858	1712
8733	10757		8786	1977
18882	17964		9355	1933
16048	15375		9600	2005
19534	13365		9294	1881
13501	12266		8868	1906
15987	16091		8551	1887
20415	16046		8376	1642
21332	24594		8086	2087
16403	19491		9199	1667
15294	17838		7968	1746
16690	18521		8663	1663
26753	23783		7797	1569
24720	27680		8618	1797
22018	23788		8535	1640
18087	16410		8295	1456
17416	22811		7398	1531
17283	32521		7264	1683
31363	32834		8583	1550
32829	26646		1242	1181
22759	19363		2285	1421
32578	33132		3036	1423
29456	23058		3541	1534
19887	19340		4531	1797
17106	21057		4711	1680
18915	23857		4379	1844
24502	29186		5200	1547
26936	34237		6081	1915
19605	26487		5638	1864
22100	23637		5842	1909
18471	20332		5252	1833
39279	25662		5268	1787
31931	32283		4955	2022
34824	23343		4551	1426
22356	21087		4228	1499
25364	27430		4688	1458
22328	34864		3592	1234
26413	29555		4038	1243
32685	28354		3002	1445
21719	18914		3139	1369
14080	16929		3763	1532
20315	31056		3984	1340
38490	34784		3348	1184
35835	47588		3295	1425
41575	30687		3825	1778
24780	27444		4162	1434
25203	21277		4638	1338
28503	45127		4099	1453
31561	45310		4285	1745
41057	42385		4499	1156
32869	29826		4029	1423
32699	21130		4264	1511
21292	18046		4188	1327
20618	17641		4209	1234
20341	19717		3829	1474
24103	29076		3816	1665
20571	26405		4225	1222
18238	28015		3984	1133
24572	21817		4239	1283
17723	26308		4243	1118
27418	31194		4364	1385
29611	37401		5274	1499
36900	42180		5011	2109
32144	44136		5813	1753
26630	40303		5689	1552
29166	28414		5679	1657
34949	49879		5561	1313
44181	45701		6048	2040
51474	44051		6298	2116
50349	36613		6378	1799
33541	41160		6258	2503
38351	32211		6621	2394
23460	34076		7670	1990
38333	28233		7344	1895
27300	37607		7240	1587
37372	38886		7039	1903
38407	28046		7226	1981
30661	34741		6443	1896
35729	37045		7029	2208
30746	33888		7924	2548
27840	28132		7392	2635
27666	18465		8186	2425
22109	16174		7642	2364
25478	33768		7869	2480
30417	26145		8501	1976
29825	40243		8700	2486
32185	34653		7417	2240
33157	31844		8965	2630
41462	35801		8619	2340
31111	37841		8425	2203
24273	22705		7719	2296
24510	19321		8614	2186
17913	19754		8840	2212
13349	26821		9027	2298
22231	18705		7921	1788
18802	23432		8015	1665
24037	25761		7723	1558
17058	22242		6360	1756
20127	19674		6638	1278
25639	33140		5688	1572
28880	38730		5444	1467
25404	22730		5526	1421
26407	30392		4887	1381
38815	27623		4986	1203
31012	29025		4469	1275
21485	20378		4182	1306
13553	24056		4676	1298
17907	19727		5253	1490
22226	24581		5289	1496
29126	15257		5382	1355
23070	20289		5325	1400
24417	16686		6811	1714
26631	18368		6659	1764
32726	31946		6882	1700
26995	22212		6935	1816
29351	27180		6871	1679
24808	22587		7143	1673
21269	17663		7637	1924
24857	15171		8688	1540
12482	16418		9586	2013
16130	13367		8999	2029
15629	7396		10092	1919
12357	15728		10168	1854
10524	17098		9876	2266
13735	15139		8615	1678
19097	19367		8052	1783
9133	14274		8001	1770
25821	25151		7653	2079
29986	25779		8138	1747
27846	37352		7912	1819
23940	29350		8929	1915
28711	34337		9192	2049
31425	29803		9143	1951
24281	32883		8261	1773
24250	28478		8274	1882
29741	25892		8970	1760
28503	25709		1239	1065
26031	27539		1955	1460
33070	34643		2943	1546
39990	25550		3577	1274
32466	25223		3859	1200
25949	29353		4685	1663
26717	28419		5113	1476
32857	30253		5150	1476
26802	21069		4910	1367
[truncated: 12,643 more rows]

## Sheet: Figure 6B
Distance (um)	Actin (Intensity)	Myosin-7a (Intensity)
0	20.734	2.4e-08
0.04	21.4512	33.4397
0.08	71.0431	111.291
0.12	128.798	165.781
0.16	123.621	146.983
0.2	69.0583	92.7966
0.24	29.4856	55.9258
0.28	16.7583	41.7365
0.32	5.90454	54.039
0.36	18.266	78.6846
0.4	88.8998	100.878
0.44	173.176	125.747
0.48	187.253	124.407
0.52	124.796	86.1877
0.56	51.6483	51.0883
0.6	13.9308	32.0293
0.64	7.47903	23.9034
0.68	13.5447	25.4354
0.72	11.6886	25.5716
0.76	-3.14e-07	14.7706
0.8	4.30081	7.22143
0.84	37.1577	14.9428
0.88	73.5718	20.9786
0.92	83.254	15.3367
0.96	58.695	8.65631
1	19.3787	4.42595
1.04	5.37039	5.68217
1.08	29.7408	11.5405
1.12	54.49	9.40966
1.16	45.6951	2.22034
1.2	27.8278	2.78307
1.24	35.8748	4.0972
1.28	53.749	3.24799
1.32	46.2824	12.8573
1.36	17.8249	22.4284
1.4	4.78992	14.3385
1.44	22.3392	8.03373
1.48	42.0324	24.0454
1.52	30.0386	41.3943
1.56	2.16083	34.6774
1.6	13.682	18.1024
1.64	84.5294	44.7079
1.68	171.886	139.178
1.72	220.67	226.549
1.76	205.163	211.385
1.8	138.927	119.971
1.84	74.5025	54.3365
1.88	56.6509	34.7429
1.92	69.1894	18.8259

## Sheet: Figure S1C
Time (s)	M7BP concentration
	25 nM	12.5 nM	6.25 nM	3.125 nM	1.56 nM	0.78 nM
0	0	0	0	0	0	0
0.2	0.00042061	0.00056896	-0.0002302	0.00058128	0.00042092	0.00018821
0.4	0.00103306	0.00111209	-0.0001804	0.00099353	0.00071411	0.00028436
0.6	0.00206377	0.0015014	-0.0001121	0.00133341	0.00103666	0.00075255
0.8	0.00263277	0.00203333	-3.04e-05	0.00168192	0.00120467	0.00102943
1	0.00375876	0.00277383	1.26e-06	0.00173306	0.00148053	0.00130089
1.2	0.00511825	0.00399089	0.0004408	0.00134897	0.00179507	0.0011069
1.4	0.00639596	0.0049232	0.00078268	0.00154721	0.00187906	0.0014488
1.6	0.00822666	0.00574846	0.0012071	0.00182233	0.00190974	0.00147812
1.8	0.00987373	0.00640178	0.00192747	0.00186572	0.00205573	0.00137154
2	0.0114516	0.00746163	0.00284186	0.00174343	0.00231932	0.00119029
2.2	0.0133503	0.00816209	0.00388965	0.00200241	0.00238036	0.00135856
2.4	0.0146512	0.00880854	0.00439477	0.00200154	0.00285325	0.00129873
2.6	0.0159949	0.00949167	0.00487834	0.00167269	0.00313471	0.00176719
2.8	0.0175931	0.0107117	0.00530764	0.00182471	0.00319575	0.0017622
3	0.0191907	0.0107552	0.00548685	0.0018636	0.00321217	0.00192738
3.2	0.0206547	0.0119826	0.00531003	0.00243837	0.00311167	0.00186225
3.4	0.0221168	0.0127642	0.00560193	0.00260852	0.0033337	0.00187259
3.6	0.0236928	0.0134453	0.00617557	0.00278435	0.00321183	0.00157835
3.8	0.0250778	0.0140692	0.00578651	0.00290148	0.00276875	0.00164987
4	0.0264107	0.0148441	0.00604374	0.0032847	0.00287527	0.00177157
4.2	0.0272684	0.0153331	0.00604489	0.00341908	0.00355658	0.00178004
4.4	0.0283416	0.0157991	0.00646481	0.00342086	0.00363632	0.00163005
4.6	0.0297442	0.0160449	0.00679957	0.00352405	0.0038044	0.00138946
4.8	0.0307989	0.0168825	0.00700731	0.00380835	0.00419295	0.00119426
5	0.0323503	0.0175322	0.00740066	0.00345023	0.00442596	0.00065889
5.2	0.0338775	0.018292	0.00784962	0.00350953	0.00459027	0.00025754
5.4	0.0354876	0.0186767	0.00795355	0.00363696	0.00435893	0.00062191
5.6	0.0372494	0.0192626	0.00875187	0.00395859	0.00462355	0.00023103
5.8	0.0387189	0.0199255	0.00938979	0.00383989	0.00489427	-0.0002618
6	0.0400971	0.0211101	0.00970155	0.00398242	0.00543525	-0.0004083
6.2	0.0416699	0.0214393	0.00984611	0.00433822	0.00519219	-7.754e-05
6.4	0.0427157	0.0222519	0.00983808	0.0047226	0.0049914	-0.0005953
6.6	0.0439917	0.0229886	0.0102543	0.005039	0.00479321	-0.000409
6.8	0.0453792	0.0240798	0.0107627	0.00549528	0.00457156	-0.0005097
7	0.0468938	0.0244041	0.0106607	0.00604132	0.00488879	-0.000444
7.2	0.0482428	0.0255563	0.0108128	0.00648984	0.00504886	-0.0004446
7.4	0.049502	0.0257604	0.0111861	0.00615906	0.00468975	-0.0007596
7.6	0.0504951	0.0262945	0.0111282	0.00618964	0.00410023	-0.0008911
7.8	0.0514106	0.0267809	0.011149	0.00600139	0.00424133	-0.0006793
8	0.0525841	0.0269235	0.011802	0.00613324	0.00441412	-0.0005741
8.2	0.053596	0.0271089	0.0120546	0.00630338	0.0043914	-0.0003723
8.4	0.0551083	0.0278193	0.012461	0.0065403	0.00472218	-0.000417
8.6	0.0564732	0.0288879	0.01283	0.00677283	0.00485543	-0.0004886
8.8	0.0578157	0.0297317	0.013136	0.00698234	0.00529321	-0.0004375
9	0.0592068	0.0303952	0.0139013	0.00690316	0.00546158	-0.000235
9.2	0.0608851	0.031214	0.0141686	0.00684438	0.00586684	-2.263e-05
9.4	0.0625099	0.032295	0.0147733	0.00648924	0.00557329	0.00059501
9.6	0.0640226	0.0335055	0.0152383	0.00664785	0.00545001	0.0006049
9.8	0.0655522	0.0344606	0.015311	0.00647715	0.00532005	0.00071611
10	0.0671123	0.0357226	0.0156222	0.00685796	0.0050856	0.00103256
10.2	0.0685341	0.0365715	0.0159195	0.00712867	0.00442051	0.00081196
10.4	0.0701532	0.0378293	0.016599	0.00754449	0.00452199	0.00059415
10.6	0.0709788	0.0381151	0.0166708	0.00736951	0.00478717	0.00058038
10.8	0.0724128	0.0391786	0.0170208	0.00719094	0.00450727	0.00059532
11	0.0737315	0.0392654	0.0169879	0.00751811	0.00471242	0.00071328
11.2	0.0748269	0.039762	0.0172402	0.00730651	0.00427074	0.00045104
11.4	0.0761486	0.0400943	0.0174879	0.00720947	0.00395458	-0.0001309
11.6	0.0775374	0.040384	0.0177277	0.0076107	0.00364748	8.204e-05
11.8	0.0792108	0.0407411	0.017819	0.00776658	0.00362077	0.00016837
12	0.0807476	0.0415572	0.0180512	0.00769333	0.00389652	0.00031527
12.2	0.0822123	0.0425363	0.0180342	0.00791896	0.0039158	0.00020867
12.4	0.0835076	0.0432418	0.0181393	0.00809754	0.00440348	0.00017622
12.6	0.0846706	0.0444165	0.0184163	0.00827555	0.00428303	8.675e-05
12.8	0.0861335	0.0447494	0.018915	0.00845219	0.00455652	0.00013922
13	0.0878941	0.045158	0.0193976	0.0085621	0.00492561	0.00052423
13.2	0.0892658	0.0457353	0.0197784	0.00861046	0.00482343	0.00045693
13.4	0.0906683	0.04669	0.02022	0.00857777	0.00464615	0.00109951
13.6	0.0919706	0.0475087	0.0202897	0.00853613	0.00511956	0.00089882
13.8	0.0935035	0.0479068	0.0207482	0.00854011	0.00540753	0.0010696
14	0.0951039	0.0490402	0.0213982	0.00860344	0.00549256	0.00095794
14.2	0.0959171	0.0497672	0.0217865	0.00847341	0.00589082	0.00106924
14.4	0.0970259	0.0500376	0.0222407	0.0088641	0.00628083	0.00156019
14.6	0.0980536	0.0503106	0.0224048	0.00879235	0.00639241	0.00163036
14.8	0.0994363	0.0514657	0.0229552	0.00849813	0.00624814	0.00162081
15	0.100524	0.0518554	0.0228877	0.00885854	0.00660851	0.00144145
15.2	0.101726	0.0523484	0.023159	0.00892247	0.00630805	0.00100754
15.4	0.102976	0.0531633	0.0233273	0.00918691	0.00618046	0.00122933
15.6	0.104292	0.0540734	0.0235358	0.00943099	0.00584835	0.00166153
15.8	0.10568	0.0550674	0.0236008	0.00958453	0.00625133	0.0016557
16	0.106672	0.0560126	0.0242339	0.00983215	0.00613397	0.00194298
16.2	0.107728	0.0565293	0.0243759	0.0100786	0.00585591	0.00233083
16.4	0.108963	0.056604	0.0246495	0.0102172	0.00585941	0.00229549
16.6	0.110472	0.0574042	0.0249741	0.0102627	0.00578974	0.00230007
16.8	0.111928	0.0577381	0.0252992	0.0102668	0.00581089	0.00222161
17	0.113015	0.0584842	0.0258733	0.0104034	0.00607745	0.00190852
17.2	0.114109	0.0595534	0.0267007	0.0106504	0.00620737	0.00180821
17.4	0.115277	0.0597859	0.0267637	0.0105858	0.00651838	0.00178284
17.6	0.116605	0.0601835	0.0271335	0.0107363	0.00699046	0.00160768
17.8	0.118203	0.0608909	0.02784	0.0108649	0.00704208	0.00131115
18	0.119616	0.0616455	0.028501	0.0110623	0.00729673	0.00098766
18.2	0.120757	0.0621453	0.0289047	0.0113062	0.00763581	0.0011298
18.4	0.122582	0.0628939	0.0294869	0.0113877	0.00784765	0.0009986
18.6	0.124499	0.0636223	0.030129	0.0108769	0.00833261	0.00066943
18.8	0.125546	0.0644067	0.0304836	0.0112308	0.00823363	0.00047111
19	0.126954	0.0651654	0.0305548	0.0120009	0.00881662	0.00053406
19.2	0.128257	0.0660456	0.0310219	0.0121134	0.00867245	0.00081255
19.4	0.129479	0.0671042	0.0310941	0.0122998	0.00877347	0.00150526
19.6	0.131209	0.0678603	0.0312928	0.012523	0.00885219	0.00176964
19.8	0.132504	0.0682839	0.0312257	0.0129492	0.00914445	0.00200267
20	0.133722	0.0690207	0.0315644	0.0132088	0.00886127	0.00244587
20.2	0.135287	0.069012	0.0317534	0.0132464	0.0094796	0.00217384
20.4	0.136925	0.0696715	0.0319723	0.0131827	0.0098987	0.00227371
20.6	0.138183	0.0700058	0.0320437	0.013209	0.0101276	0.00270118
20.8	0.139108	0.0708274	0.0324694	0.0134377	0.0100358	0.00276112
21	0.140371	0.0714542	0.033071	0.0135569	0.00991519	0.00288424
21.2	0.1418	0.0714146	0.0329675	0.014186	0.00970241	0.00333611
21.4	0.142901	0.0717802	0.0330467	0.0143641	0.0097535	0.00342589
21.6	0.144351	0.0730411	0.0337587	0.0148809	0.0100515	0.00363114
21.8	0.145942	0.0735517	0.0343279	0.0153886	0.00987674	0.00322371
22	0.147446	0.0738893	0.0346006	0.0156953	0.00963285	0.00347065
22.2	0.148627	0.0749897	0.0347011	0.0160509	0.00964028	0.00371342
22.4	0.150121	0.0755559	0.0351139	0.0161207	0.00966957	0.00352699
22.6	0.151404	0.0762964	0.0352501	0.0162881	0.00940837	0.00353499
22.8	0.152377	0.0773458	0.0354204	0.0168725	0.00892775	0.00353636
23	0.153502	0.0787303	0.0356949	0.0171263	0.0092155	0.00319236
23.2	0.15444	0.0795337	0.0359285	0.016923	0.00886494	0.00338407
23.4	0.155694	0.0799596	0.0361474	0.0169882	0.00903795	0.00310712
23.6	0.157033	0.0807613	0.0362791	0.0169496	0.00886015	0.00236678
23.8	0.157959	0.0811931	0.0363293	0.0172376	0.00890324	0.00202026
24	0.15922	0.0818693	0.0371976	0.0170992	0.00875555	0.00158984
24.2	0.160484	0.0826252	0.0377942	0.0169331	0.00936072	0.00092258
24.4	0.161629	0.0833153	0.0380024	0.0164303	0.00943188	0.00098553
24.6	0.162607	0.0839485	0.0383242	0.0161805	0.00957847	0.00053337
24.8	0.163684	0.0847726	0.0388495	0.0162585	0.00978202	0.00017777
25	0.165121	0.0849327	0.0389121	0.0160063	0.0099047	-3.817e-05
25.2	0.166279	0.0856162	0.0391841	0.0165338	0.0101829	0.00020448
25.4	0.167588	0.0867944	0.0399001	0.0164257	0.010546	0.00035541
25.6	0.168915	0.08704	0.0405353	0.0166922	0.0106593	0.00050259
25.8	0.170192	0.0871603	0.0409592	0.0168351	0.0105045	0.00036786
26	0.171219	0.0880186	0.0412987	0.0168743	0.0105671	0.00066919
26.2	0.172082	0.0887052	0.0410237	0.0167739	0.0107085	0.00079665
26.4	0.173354	0.0888213	0.0412473	0.016644	0.0107901	0.00104458
26.6	0.174667	0.0900142	0.0414663	0.0168201	0.0108615	0.0014796
26.8	0.175782	0.0904019	0.0415763	0.0170443	0.0107892	0.00209805
27	0.177124	0.0907925	0.0421261	0.0173161	0.0108008	0.00246068
27.2	0.178581	0.0913047	0.042514	0.0175588	0.0108874	0.00286537
27.4	0.17997	0.0917697	0.0429904	0.017592	0.0106987	0.00315219
27.6	0.181184	0.0924517	0.0433114	0.0179332	0.0103063	0.00337124
27.8	0.182437	0.0929082	0.0436417	0.0185508	0.0104947	0.00361505
28	0.183684	0.0934245	0.0436827	0.0186863	0.0102537	0.00334574
28.2	0.184588	0.0942451	0.0436689	0.0190454	0.0102305	0.00289753
28.4	0.185561	0.0951076	0.0442153	0.0193014	0.0101374	0.00302957
28.6	0.187249	0.0962059	0.044422	0.0199698	0.0100978	0.00281337
28.8	0.188271	0.0965637	0.0445098	0.0205488	0.0100798	0.0028017
29	0.189591	0.0969461	0.0447308	0.0210182	0.00984749	0.00288622
29.2	0.19094	0.0979345	0.0454315	0.0216524	0.0100023	0.00321779
29.4	0.191884	0.0985278	0.0457801	0.0220196	0.00982693	0.00304548
29.6	0.192771	0.099056	0.0461548	0.0222935	0.00965226	0.00286274
29.8	0.193945	0.0996816	0.0463593	0.0223434	0.00954354	0.00271404
30	0.195419	0.0997196	0.0464987	0.0223926	0.00987422	0.00273845
30.2	0.196742	0.100119	0.0463383	0.0223462	0.0103146	0.00270179
30.4	0.197945	0.100677	0.0468811	0.0225492	0.010834	0.00263215
30.6	0.199422	0.101245	0.0471191	0.0223838	0.0109582	0.00228939
30.8	0.201054	0.101698	0.0474496	0.0220597	0.0110012	0.00203473
31	0.20253	0.10223	0.0485315	0.0222427	0.0112112	0.00143325
31.2	0.203714	0.10305	0.0489327	0.0223605	0.0115693	0.00146646
31.4	0.204941	0.103195	0.0495041	0.021968	0.0115992	0.00171085
31.6	0.206175	0.103691	0.0498341	0.0220438	0.011876	0.00157474
31.8	0.207122	0.104113	0.0497355	0.022259	0.0117004	0.00144603
32	0.207929	0.104764	0.0497417	0.02209	0.011204	0.00105936
32.2	0.209163	0.10594	0.0503438	0.0225719	0.0110004	0.00107335
32.4	0.210517	0.107104	0.0506574	0.0223528	0.0110186	0.00158837
32.6	0.211909	0.107926	0.0505542	0.0228067	0.0108224	0.00172807
32.8	0.212813	0.108605	0.0511091	0.0226753	0.0105382	0.0019239
33	0.214133	0.10975	0.051418	0.0227018	0.0107138	0.00225627
33.2	0.214983	0.110899	0.0515643	0.0225268	0.0108906	0.00265892
33.4	0.215714	0.111691	0.0517355	0.0227004	0.0107574	0.00266685
33.6	0.216937	0.112226	0.0519736	0.0225702	0.0108824	0.00305977
33.8	0.218136	0.112803	0.05222	0.0225816	0.0112097	0.00302905
34	0.219469	0.113231	0.0527062	0.0224955	0.0117462	0.00288242
34.2	0.220068	0.114556	0.0532443	0.0221825	0.0120813	0.00255174
34.4	0.221042	0.115296	0.05345	0.0218472	0.0125235	0.00209469
34.6	0.222607	0.115769	0.0536733	0.0217138	0.012436	0.00153179
34.8	0.223577	0.116879	0.0546558	0.0221146	0.012812	0.00141661
35	0.224289	0.116811	0.0553689	0.0226947	0.0128789	0.00130499
35.2	0.225659	0.117167	0.0557515	0.0230329	0.0129433	0.00174726
35.4	0.226967	0.117672	0.0563019	0.0230471	0.013135	0.00208096
35.6	0.227916	0.117978	0.0565993	0.0236547	0.0129997	0.00249722
35.8	0.229442	0.118334	0.0572279	0.0238541	0.0132204	0.00277568
36	0.231158	0.119226	0.0577476	0.0237814	0.013212	0.00300774
36.2	0.232926	0.119852	0.0580982	0.0244707	0.0134468	0.00358546
36.4	0.234446	0.120694	0.0581567	0.0245318	0.0136849	0.00392009
36.6	0.235732	0.122097	0.0587191	0.0253308	0.0133953	0.00433188
36.8	0.237329	0.122994	0.0592742	0.0253374	0.0131066	0.00424857
37	0.238701	0.123971	0.0590651	0.0254511	0.0133905	0.00469733
37.2	0.239818	0.124618	0.0600629	0.0258763	0.0134535	0.00511507
37.4	0.241102	0.125439	0.0606672	0.0262472	0.0135913	0.00462966
37.6	0.242732	0.126398	0.0613389	0.0264671	0.0135969	0.00458912
37.8	0.244214	0.127654	0.0618716	0.0266237	0.0138039	0.00441696
38	0.245255	0.12818	0.0620546	0.0260794	0.0141876	0.00439026
38.2	0.246073	0.128872	0.0621894	0.025868	0.0142648	0.00405151
38.4	0.247267	0.12934	0.0625201	0.0256323	0.0142722	0.00407085
38.6	0.248391	0.129603	0.062758	0.0262919	0.0140576	0.00391878
38.8	0.249126	0.129694	0.063043	0.0262209	0.014098	0.00400242
39	0.250493	0.129621	0.0630774	0.0261958	0.0142113	0.00394391
39.2	0.251499	0.130531	0.063561	0.0262198	0.0141794	0.00422757
39.4	0.252041	0.130623	0.0638138	0.0261649	0.0141392	0.00438235
39.6	0.253036	0.130221	0.0642518	0.0263909	0.0142586	0.00478958
39.8	0.2542	0.130519	0.0645944	0.0261539	0.014567	0.0048818
40	0.254955	0.131301	0.0643312	0.0264336	0.0143399	0.00518529
40.2	0.255924	0.132397	0.0646275	0.0268825	0.0148395	0.00509331
40.4	0.256534	0.13353	0.0650486	0.0270429	0.0146248	0.00523534
40.6	0.257318	0.134591	0.0654003	0.0274813	0.014326	0.00493487
40.8	0.258254	0.135224	0.0656824	0.0277407	0.0143872	0.00494981
41	0.259307	0.13639	0.0662061	0.0280409	0.0147741	0.00515122
41.2	0.260212	0.137388	0.0672392	0.0284869	0.0152626	0.00479288
41.4	0.261467	0.138294	0.0671309	0.0288873	0.0155829	0.00424126
41.6	0.263077	0.139372	0.0677289	0.0293377	0.0157409	0.00410099
41.8	0.264478	0.139926	0.0678344	0.0296275	0.0157709	0.00412514
42	0.26549	0.13998	0.0675704	0.0297972	0.0160451	0.00446327
42.2	0.267115	0.140738	0.0680065	0.0299114	0.0161259	0.00423669
42.4	0.268478	0.141029	0.0680484	0.0299772	0.0159458	0.00440534
42.6	0.270122	0.141516	0.0677711	0.030159	0.0158976	0.00447685
42.8	0.271579	0.141956	0.0678376	0.0300129	0.0152982	0.00467418
43	0.2727	0.142558	0.0676043	0.0305208	0.0155615	0.00481477
43.2	0.273696	0.143074	0.0679808	0.0310102	0.0152292	0.00496324
43.4	0.274736	0.142958	0.0679845	0.0313636	0.0147852	0.00489656
43.6	0.275831	0.143481	0.0681304	0.0317879	0.0146298	0.00460844
43.8	0.27693	0.144316	0.068563	0.0318762	0.0144671	0.00455766
44	0.278023	0.1455	0.06888	0.0319566	0.0143032	0.00452534
44.2	0.27894	0.146031	0.0698177	0.0319779	0.0141803	0.00441937
44.4	0.279512	0.146589	0.0702042	0.0319036	0.0134218	0.0042609
44.6	0.280171	0.147661	0.070559	0.0319101	0.013608	0.00376921
44.8	0.280741	0.148504	0.0708428	0.0318757	0.0141151	0.00373947
45	0.281723	0.149281	0.0713952	0.0319104	0.0142795	0.0030619
45.2	0.282752	0.149749	0.0719434	0.0323687	0.0146977	0.0026866
45.4	0.283879	0.15006	0.072279	0.0323458	0.0150816	0.00271729
45.6	0.285219	0.150964	0.0731028	0.0322311	0.0149527	0.00285983
45.8	0.285628	0.151207	0.0733104	0.032273	0.0148955	0.00337613
46	0.286729	0.151874	0.0738681	0.0321077	0.0152996	0.00340045
46.2	0.287684	0.152459	0.0744429	0.031648	0.0153874	0.00351967
46.4	0.288348	0.152743	0.0746525	0.0317426	0.0155283	0.00410909
46.6	0.289533	0.153987	0.0754837	0.0319573	0.0155452	0.0046849
46.8	0.290528	0.154436	0.0758365	0.0322706	0.0157875	0.00490093
47	0.292044	0.154745	0.0757072	0.0323302	0.016495	0.00519439
47.2	0.293523	0.155788	0.0764669	0.0323797	0.0163756	0.00496663
47.4	0.29461	0.156616	0.0764987	0.0326899	0.0164177	0.00487343
47.6	0.296023	0.157354	0.0771398	0.0328766	0.0164372	0.00478672
47.8	0.297231	0.157867	0.0776355	0.0329889	0.0168431	0.0049574
48	0.298227	0.15825	0.0778155	0.032967	0.0166859	0.0048935
48.2	0.299114	0.158378	0.0781243	0.0329532	0.0170285	0.00479166
48.4	0.300275	0.159373	0.0779256	0.0329866	0.0173537	0.00470257
48.6	0.301336	0.160279	0.0784075	0.0331178	0.0178514	0.00449946
48.8	0.302328	0.160293	0.0786106	0.0336202	0.0181026	0.00447637
49	0.303567	0.160495	0.0789184	0.0340244	0.0176901	0.00435741
49.2	0.304789	0.160937	0.0788999	0.0343606	0.0177007	0.00443512
49.4	0.305599	0.160952	0.0794283	0.0341923	0.0174837	0.00437361
49.6	0.306553	0.161769	0.079907	0.0342424	0.0167982	0.00473518
49.8	0.306657	0.161987	0.080264	0.0346146	0.0165859	0.00434248
50	0.307876	0.162872	0.0806227	0.0351444	0.016941	0.00413615
50.2	0.308546	0.16309	0.080894	0.035078	0.0170378	0.00426139
50.4	0.309259	0.163866	0.0810251	0.0353438	0.0175555	0.00450859
50.6	0.310489	0.16459	0.0811629	0.0353414	0.0174474	0.00442484
50.8	0.31191	0.164704	0.0812155	0.0352103	0.0173067	0.00438774
51	0.313525	0.165412	0.0815556	0.0352113	0.017204	0.00437324
51.2	0.314465	0.166448	0.081782	0.0350068	0.01743	0.00423748
51.4	0.315445	0.167126	0.0817877	0.0352833	0.017477	0.00464485
51.6	0.316576	0.167224	0.0820158	0.0351804	0.0171971	0.00478418
51.8	0.317297	0.167365	0.0816132	0.0352141	0.0174115	0.00513031
52	0.318235	0.167996	0.0814786	0.0350541	0.0174114	0.00536187
52.2	0.319348	0.168808	0.0818619	0.0350828	0.0180544	0.00605976
52.4	0.320483	0.169715	0.0820867	0.0355594	0.0179603	0.00663388
52.6	0.321382	0.170211	0.082823	0.0359111	0.0178242	0.00665223
52.8	0.322078	0.170777	0.0833524	0.0361444	0.0181608	0.00672399
53	0.323144	0.171342	0.0838927	0.0366271	0.0184708	0.00648196
53.2	0.323517	0.172106	0.0845788	0.036913	0.0187629	0.00621038
53.4	0.324423	0.172913	0.0854922	0.0371707	0.0188481	0.00649523
53.6	0.325251	0.173997	0.085841	0.0373262	0.0192789	0.00660625
53.8	0.326044	0.174774	0.0862482	0.0380048	0.0200261	0.00615301
54	0.326873	0.175845	0.0864385	0.0383094	0.0208164	0.00631769
54.2	0.327746	0.176618	0.0870194	0.0380164	0.0205984	0.00590033
54.4	0.328752	0.177373	0.0873105	0.0380929	0.0209754	0.00584383
54.6	0.329819	0.178467	0.0879466	0.0381376	0.0206394	0.00564012
54.8	0.331007	0.178831	0.0888741	0.0385224	0.0202917	0.00561938
55	0.33252	0.179285	0.0895791	0.0383619	0.0205939	0.00550548
55.2	0.333926	0.179893	0.0898796	0.0383739	0.0206007	0.00575982
55.4	0.334957	0.180213	0.0902629	0.0381999	0.0198929	0.00589557
55.6	0.336221	0.180399	0.0901621	0.0379924	0.019424	0.00595012
55.8	0.337143	0.180755	0.0900136	0.0376029	0.019479	0.00629744
56	0.337992	0.181468	0.0904168	0.0376144	0.0195026	0.0061924
56.2	0.339499	0.181536	0.0905334	0.0377193	0.0198466	0.00662795
56.4	0.340565	0.181885	0.0903185	0.0378607	0.019536	0.00667918
56.6	0.341624	0.182101	0.091005	0.0380247	0.0192329	0.00638903
56.8	0.342458	0.182773	0.0909057	0.0378714	0.0195109	0.0063409
57	0.343319	0.183174	0.0909968	0.0382545	0.019611	0.00641712
57.2	0.344094	0.183607	0.0909098	0.0387884	0.0194908	0.00671802
57.4	0.345362	0.184147	0.090695	0.0394066	0.0194002	0.0072577
57.6	0.346083	0.184498	0.0906646	0.0399271	0.0198338	0.00752512
57.8	0.347205	0.185542	0.0907761	0.0401845	0.019578	0.00748424
58	0.347757	0.186238	0.0911794	0.0404951	0.0194589	0.00760984
58.2	0.348694	0.187243	0.0915511	0.0408698	0.0188759	0.00735006
58.4	0.349351	0.188055	0.0919605	0.0414684	0.0192147	0.00741461
58.6	0.350254	0.189222	0.0923513	0.0420606	0.0192786	0.00744646
58.8	0.351769	0.189837	0.0930711	0.0423494	0.0195072	0.00763017
59	0.353238	0.190922	0.0937349	0.042404	0.0196492	0.00784365
59.2	0.354421	0.191612	0.0943632	0.0427778	0.0194818	0.00806564
59.4	0.355151	0.192483	0.0945839	0.0429896	0.0194407	0.00843076
59.6	0.35578	0.193272	0.0948993	0.0431228	0.0201148	0.00869883
59.8	0.356177	0.193915	0.0952063	0.0429416	0.0207236	0.00864902
60	0.356808	0.194693	0.0954172	0.0429406	0.02091	0.00816336
60.2	0.357977	0.195329	0.0957267	0.0428578	0.0209721	0.00830044
60.4	0.358822	0.195913	0.0961666	0.0427572	0.0206841	0.00822223
60.6	0.359573	0.196552	0.0966417	0.0426395	0.0202525	0.00752921
60.8	0.360505	0.197122	0.0965602	0.0422396	0.0205169	0.0075142
61	0.361643	0.197615	0.0970078	0.0427847	0.0205329	0.00715565
61.2	0.362689	0.197763	0.0973488	0.0430469	0.0204135	0.0071845
61.4	0.363409	0.198172	0.0975262	0.0430276	0.0202967	0.00718595
61.6	0.364372	0.198759	0.0981771	0.0427754	0.0200419	0.00713797
61.8	0.365309	0.199558	0.098737	0.0428434	0.0198068	0.00651303
62	0.366092	0.199765	0.099144	0.0433493	0.0198854	0.00592131
62.2	0.367186	0.200308	0.099761	0.0437366	0.0200532	0.00574413
62.4	0.368371	0.200675	0.0998991	0.0440362	0.0208235	0.00543367
62.6	0.36956	0.20144	0.0998885	0.0442456	0.0214026	0.00537812
62.8	0.370809	0.202076	0.100407	0.0444619	0.0218831	0.00549595
63	0.37175	0.202469	0.10075	0.0448453	0.0220847	0.0061555
63.2	0.372248	0.202386	0.101173	0.04544	0.0225802	0.00659987
63.4	0.372869	0.203419	0.101761	0.0458842	0.0231434	0.00721456
63.6	0.373392	0.204063	0.102365	0.0456014	0.0238932	0.00728794
63.8	0.374337	0.20486	0.102573	0.0456916	0.0241227	0.00718701
64	0.375257	0.205641	0.102933	0.045646	0.0237573	0.00739388
64.2	0.375889	0.20622	0.103043	0.0461193	0.0235149	0.00782502
64.4	0.376753	0.206425	0.103023	0.0461889	0.0233212	0.0079483
64.6	0.377799	0.20694	0.103142	0.0465016	0.0228814	0.00755973
64.8	0.378947	0.207296	0.103235	0.0464686	0.0230868	0.00767572
65	0.38005	0.208	0.103345	0.0469392	0.0231966	0.00769675
65.2	0.38068	0.208441	0.103458	0.0466773	0.0230948	0.00787449
65.4	0.381721	0.209343	0.103618	0.0468341	0.0232128	0.00827305
65.6	0.382347	0.210375	0.103763	0.0472548	0.0234933	0.00811638
65.8	0.383459	0.210831	0.10411	0.047502	0.0235536	0.0078365
66	0.384725	0.211583	0.10447	0.0477246	0.0233922	0.00762388
66.2	0.385774	0.21193	0.104706	0.0476917	0.023499	0.00771897
66.4	0.38684	0.212651	0.104349	0.0475113	0.0236456	0.00738911
66.6	0.387837	0.213173	0.104716	0.0476557	0.0236976	0.00735964
66.8	0.388842	0.213513	0.105214	0.0475563	0.024006	0.00740242
67	0.389666	0.213939	0.106079	0.0476544	0.0241979	0.00791594
67.2	0.390575	0.214575	0.106646	0.0477469	0.024602	0.00782423
67.4	0.391824	0.215199	0.106977	0.0476014	0.0249538	0.00766293
67.6	0.392699	0.21526	0.107094	0.0473322	0.025184	0.00756
67.8	0.3938	0.215936	0.107317	0.0474254	0.0249963	0.00745523
68	0.394848	0.216401	0.107363	0.0476913	0.0248674	0.00766703
68.2	0.395509	0.216541	0.106966	0.0483142	0.0246679	0.00765899
68.4	0.396406	0.216841	0.107617	0.0485092	0.0245705	0.00734222
68.6	0.396826	0.217374	0.107574	0.0489343	0.0245886	0.00665927
68.8	0.39729	0.217552	0.107927	0.0486218	0.0251254	0.00646094
69	0.397984	0.217953	0.108181	0.0490604	0.0253914	0.00663121
69.2	0.398352	0.218623	0.10825	0.0490603	0.0254689	0.00673688
69.4	0.399003	0.21961	0.108689	0.0497004	0.0253528	0.00698991
69.6	0.399538	0.220331	0.109089	0.0500187	0.0254787	0.00678891
69.8	0.400312	0.220978	0.110116	0.0496768	0.0251772	0.00730812
70	0.401058	0.221787	0.110779	0.0501269	0.024921	0.00739251
70.2	0.401681	0.222403	0.111369	0.0499827	0.0252473	0.00767248
70.4	0.402677	0.223431	0.111914	0.0499799	0.0255174	0.00744425
70.6	0.403565	0.224061	0.11284	0.0499367	0.0256112	0.00760515
70.8	0.404272	0.224938	0.113584	0.0500685	0.025562	0.00809124
71	0.40512	0.225257	0.114487	0.0502349	0.0258114	0.00810876
71.2	0.406187	0.22578	0.114557	0.0498819	0.0260657	0.00753862
71.4	0.406961	0.225964	0.114966	0.0499662	0.0260103	0.00746218
71.6	0.408188	0.226743	0.115513	0.049895	0.0261615	0.00745878
71.8	0.409353	0.227884	0.115696	0.0501414	0.0261182	0.00758079
72	0.410475	0.228259	0.115645	0.050675	0.0256253	0.007923
72.2	0.411198	0.228849	0.116162	0.0509438	0.0253412	0.00742947
72.4	0.411984	0.229857	0.116938	0.0510494	0.0250543	0.00738547
72.6	0.412538	0.230216	0.116833	0.0513464	0.024824	0.00750096
72.8	0.41367	0.2306	0.116943	0.0514022	0.0248972	0.00766866
73	0.414459	0.231375	0.116726	0.051825	0.0245055	0.00798835
73.2	0.415007	0.23208	0.11668	0.0521051	0.0243536	0.00804616
73.4	0.415619	0.2331	0.117146	0.0524539	0.0241917	0.00824789
73.6	0.416477	0.233772	0.11769	0.0522894	0.0246891	0.00861785
73.8	0.417066	0.234412	0.118204	0.0522358	0.0248119	0.00918925
74	0.417912	0.235147	0.118524	0.0523831	0.0252834	0.0093588
74.2	0.41859	0.235764	0.118975	0.0523008	0.0256311	0.00965583
74.4	0.41936	0.23636	0.119102	0.0521028	0.0256956	0.00942434
74.6	0.420146	0.236376	0.119614	0.0523043	0.0259825	0.00978791
74.8	0.421055	0.236501	0.119759	0.0526347	0.026166	0.00966963
75	0.422001	0.236364	0.119709	0.052755	0.0268387	0.00921959
75.2	0.422963	0.236627	0.120203	0.0529121	0.0270914	0.0087925
75.4	0.42389	0.237297	0.120501	0.053272	0.0270014	0.00880976
75.6	0.42507	0.237487	0.120932	0.0534886	0.0272604	0.0085625
75.8	0.426357	0.237712	0.121513	0.053547	0.0271787	0.00851505
76	0.427162	0.23807	0.122323	0.0543119	0.026783	0.0085751
76.2	0.428269	0.238711	0.122924	0.0543109	0.0270348	0.00837085
76.4	0.429163	0.239998	0.12328	0.0544274	0.0268253	0.00866295
76.6	0.430042	0.240352	0.123243	0.0545475	0.0267824	0.00901008
76.8	0.430703	0.241258	0.123478	0.0547689	0.0268368	0.00876242
77	0.431268	0.241989	0.123834	0.0548144	0.0270318	0.0088225
77.2	0.431748	0.242944	0.124408	0.0548515	0.0274281	0.00875873
77.4	0.432089	0.2438	0.125078	0.0548735	0.0278166	0.00894312
77.6	0.432928	0.244324	0.125272	0.0549156	0.0280592	0.00892232
77.8	0.43387	0.244933	0.125555	0.0551548	0.0281197	0.00912918
78	0.434719	0.245511	0.12587	0.0553435	0.0287103	0.00913866
78.2	0.43541	0.246122	0.126069	0.0556681	0.0288003	0.00932845
78.4	0.435996	0.246703	0.126054	0.0559596	0.0291173	0.0094637
78.6	0.437132	0.247256	0.126103	0.0563096	0.0295477	0.00961563
78.8	0.437756	0.248009	0.125818	0.0563413	0.0297937	0.00973137
79	0.438337	0.248689	0.126224	0.0565773	0.0295879	0.00971818
79.2	0.439078	0.249182	0.126743	0.0566964	0.0297238	0.00968279
79.4	0.440014	0.249635	0.126694	0.0565256	0.0292	0.00965633
79.6	0.440946	0.249601	0.127357	0.0568028	0.0292632	0.00981024
79.8	0.441835	0.250355	0.12829	0.0568657	0.0293108	0.00958985
80	0.442132	0.250529	0.128486	0.0573757	0.0290109	0.00982095
80.2	0.442993	0.251179	0.129034	0.0574376	0.0290254	0.0095075
80.4	0.443799	0.251774	0.12918	0.0573834	0.0288754	0.00971678
80.6	0.444624	0.251829	0.129238	0.0573793	0.028853	0.00986067
80.8	0.445296	0.252455	0.129616	0.0577952	0.0287393	0.00962696
81	0.445861	0.252793	0.129793	0.0573716	0.0290115	0.00968889
81.2	0.446618	0.253153	0.130292	0.0572498	0.0289405	0.00934353
81.4	0.447473	0.253271	0.130398	0.0575208	0.0291462	0.00953302
81.6	0.448682	0.253625	0.130783	0.0577576	0.0291351	0.0096073
81.8	0.449503	0.253917	0.131555	0.0580509	0.0289785	0.00947457
82	0.450468	0.254223	0.131726	0.0582201	0.0293883	0.00982093
82.2	0.450993	0.255095	0.131937	0.0585406	0.0297416	0.0103554
82.4	0.451351	0.255511	0.132188	0.0589013	0.0295724	0.0106412
82.6	0.452272	0.256736	0.132112	0.0586809	0.0301316	0.01059
82.8	0.452964	0.257383	0.132591	0.0587779	0.030268	0.0108411
83	0.454055	0.258504	0.133138	0.0591465	0.0301325	0.0108941
83.2	0.455218	0.258979	0.133156	0.0593135	0.0306253	0.0109726
83.4	0.455981	0.259556	0.133771	0.0593413	0.0307896	0.0113396
83.6	0.456288	0.260407	0.134845	0.0599151	0.0310573	0.0111813
83.8	0.457148	0.260907	0.135569	0.060521	0.0310785	0.01064
84	0.458217	0.261221	0.136208	0.0608993	0.0314633	0.0103558
84.2	0.459076	0.262085	0.137042	0.0610716	0.0317276	0.009769
84.4	0.459727	0.262818	0.136609	0.0606032	0.0314532	0.00963894
84.6	0.460671	0.263942	0.137046	0.0606667	0.0314804	0.00950042
84.8	0.461399	0.264531	0.137582	0.0608648	0.0313568	0.00978349
85	0.462325	0.264906	0.137402	0.060685	0.031494	0.00983939
85.2	0.462873	0.265218	0.137885	0.0610603	0.0313846	0.00988216
85.4	0.463564	0.265381	0.138442	0.0614475	0.031302	0.0103579
85.6	0.464061	0.26538	0.138763	0.0616049	0.0309582	0.0105015
85.8	0.46486	0.265711	0.139159	0.0619609	0.0309544	0.0103501
86	0.465313	0.266001	0.139107	0.0621921	0.0311276	0.0107902
86.2	0.465592	0.266334	0.139484	0.0626494	0.0308533	0.0106133
86.4	0.466192	0.267139	0.139625	0.062669	0.0306213	0.0107084
86.6	0.467279	0.267723	0.139749	0.062653	0.0306781	0.010437
86.8	0.467855	0.268044	0.140198	0.0631521	0.0305866	0.0106426
87	0.46846	0.268908	0.140186	0.0634007	0.0306295	0.0107993
87.2	0.46881	0.269518	0.140637	0.0636548	0.0310365	0.0107141
87.4	0.469216	0.269901	0.141218	0.0637522	0.0314641	0.010876
87.6	0.469397	0.270382	0.141862	0.0640249	0.0310725	0.0105884
87.8	0.470439	0.270737	0.141637	0.0636631	0.0310083	0.0104919
88	0.471178	0.271536	0.142215	0.0631803	0.0313757	0.0103345
88.2	0.471348	0.272457	0.142261	0.0629945	0.0310551	0.0106774
88.4	0.471954	0.273601	0.142101	0.0631251	0.0309523	0.0111069
88.6	0.473026	0.274022	0.142415	0.0632622	0.0313337	0.0119581
88.8	0.47375	0.274341	0.142085	0.0635523	0.0315972	0.012522
89	0.474773	0.274822	0.142074	0.0638661	0.0319549	0.0129182
89.2	0.475159	0.275125	0.142393	0.0639115	0.0321264	0.0132859
89.4	0.476127	0.275377	0.142207	0.0641717	0.0323366	0.013435
89.6	0.477301	0.275898	0.141645	0.0642838	0.0326307	0.0134161
89.8	0.478368	0.276421	0.141858	0.0644847	0.032935	0.0130719
90	0.478883	0.27687	0.141976	0.0644923	0.033036	0.0128353
90.2	0.479927	0.277352	0.1427	0.0651298	0.0328674	0.0123045
90.4	0.480976	0.278131	0.143164	0.0654969	0.0332166	0.0122779
90.6	0.482022	0.278117	0.143642	0.0657928	0.0331113	0.0119578
90.8	0.482683	0.278633	0.143696	0.0662776	0.0331384	0.0119343
91	0.483549	0.2793	0.144426	0.0661096	0.0331352	0.0118701
91.2	0.483928	0.27944	0.144811	0.0659688	0.0327294	0.0113721
91.4	0.484726	0.279776	0.145087	0.065946	0.0322014	0.0111685
91.6	0.485201	0.280252	0.145773	0.0658859	0.031496	0.011432
91.8	0.485996	0.280849	0.146123	0.0659344	0.0313509	0.0113765
92	0.48657	0.281437	0.146794	0.0663639	0.0311505	0.011167
92.2	0.486857	0.282138	0.146992	0.0666021	0.0312152	0.0113452
92.4	0.487524	0.282563	0.146902	0.0669604	0.0314472	0.0115111
92.6	0.488047	0.282723	0.147156	0.0665825	0.0318051	0.0116183
92.8	0.488445	0.284043	0.147255	0.0665446	0.0320872	0.0119687
93	0.488976	0.284433	0.147784	0.0666759	0.0326678	0.0116556
93.2	0.489476	0.284564	0.147403	0.0668298	0.0332758	0.011247
93.4	0.490212	0.285313	0.147497	0.0670074	0.0338037	0.0107931
93.6	0.491266	0.285671	0.147814	0.0671711	0.034123	0.0106984
93.8	0.491742	0.285953	0.148512	0.0676149	0.0346628	0.0104658
94	0.492051	0.286435	0.149172	0.0675215	0.0349921	0.0100049
94.2	0.492604	0.28717	0.150112	0.0678809	0.0347803	0.0100554
94.4	0.493434	0.287614	0.150239	0.0677298	0.0345067	0.00996684
94.6	0.494377	0.288473	0.150536	0.0675208	0.0341533	0.00973379
94.8	0.494973	0.288834	0.151002	0.0675383	0.0340001	0.00985798
95	0.495878	0.289416	0.151769	0.0674624	0.0337144	0.00997537
95.2	0.496518	0.290026	0.152093	0.0675544	0.0331926	0.00983128
95.4	0.497808	0.291134	0.15262	0.0679806	0.0333299	0.0104613
95.6	0.498495	0.291566	0.153316	0.0682543	0.0332521	0.0108885
95.8	0.499048	0.292607	0.153698	0.0686905	0.0336266	0.0110901
96	0.499876	0.292757	0.153568	0.0685945	0.0335269	0.010951
96.2	0.50014	0.293349	0.153375	0.0687181	0.0341231	0.0113223
96.4	0.500975	0.293859	0.153328	0.0689224	0.0344085	0.0116913
96.6	0.501596	0.294345	0.15398	0.0688036	0.0346836	0.0116571
96.8	0.501753	0.294915	0.154067	0.0690994	0.0347114	0.0117705
97	0.502506	0.294534	0.154317	0.0696633	0.0350757	0.0113911
97.2	0.503211	0.294692	0.154897	0.0703963	0.0352343	0.0117884
97.4	0.503974	0.295565	0.155704	0.0707285	0.0352313	0.0119155
97.6	0.504813	0.295751	0.155925	0.0714352	0.0355069	0.0118869
97.8	0.50529	0.296603	0.156168	0.0715033	0.0358039	0.0117989
98	0.50568	0.297609	0.156325	0.0714975	0.0357732	0.011535
98.2	0.506231	0.298479	0.156625	0.0718628	0.0357997	0.0115023
98.4	0.506998	0.299085	0.156372	0.0720024	0.0357123	0.0110501
98.6	0.507653	0.299774	0.156862	0.072322	0.036256	0.0115059
98.8	0.508392	0.299632	0.156969	0.072358	0.0365687	0.0118446
99	0.509285	0.300143	0.15714	0.0727733	0.036835	0.0121045
99.2	0.509994	0.300841	0.157121	0.0731446	0.0369201	0.0121996
99.4	0.510364	0.301248	0.157191	0.073205	0.0366247	0.0128389
99.6	0.510951	0.301492	0.157302	0.0732678	0.0364966	0.0130465
99.8	0.511857	0.301698	0.157546	0.0730735	0.0368543	0.0127202
100	0.512578	0.301951	0.15727	0.072816	0.0365806	0.0125805
100.2	0.512961	0.302754	0.157556	0.072988	0.0366182	0.0126067
100.4	0.513518	0.302958	0.157888	0.0731171	0.0364332	0.0123885
100.6	0.513842	0.303172	0.158412	0.0730822	0.03624	0.0124327
100.8	0.513849	0.303829	0.1588	0.0726881	0.0360446	0.0129395
101	0.514505	0.304658	0.159489	0.0729846	0.0359807	0.0130232
101.2	0.514958	0.305554	0.160314	0.0732294	0.0358961	0.0132486
101.4	0.515571	0.306599	0.160733	0.0731303	0.0364143	0.0129286
101.6	0.516367	0.307279	0.160929	0.0732578	0.036686	0.0128319
101.8	0.516911	0.30809	0.161209	0.0735107	0.0368934	0.0128827
102	0.517171	0.308652	0.161895	0.0739911	0.0372803	0.0128639
102.2	0.517939	0.309227	0.16209	0.0738583	0.0376382	0.0124931
102.4	0.518296	0.309707	0.162595	0.0739888	0.0378959	0.0125154
102.6	0.518649	0.309934	0.163047	0.0740255	0.0382322	0.0126541
102.8	0.519633	0.310407	0.163083	0.0742474	0.0383077	0.0126626
103	0.520867	0.311532	0.163786	0.0749464	0.038315	0.0129182
103.2	0.52164	0.312284	0.163831	0.0753918	0.0378065	0.0132376
103.4	0.522246	0.312959	0.164346	0.0754698	0.0374766	0.013046
103.6	0.523665	0.313304	0.164746	0.0754997	0.0376182	0.0128079
103.8	0.524473	0.313653	0.165185	0.0756271	0.037409	0.0124089
104	0.52496	0.314814	0.165508	0.0758207	0.0373117	0.0124866
104.2	0.525508	0.315184	0.165822	0.0760847	0.0371086	0.0121381
104.4	0.526051	0.315168	0.165911	0.0760424	0.037239	0.0121275
104.6	0.526431	0.315717	0.166654	0.0755671	0.0374031	0.0123372
104.8	0.526606	0.316133	0.167119	0.0752515	0.0371706	0.0127866
105	0.526933	0.316398	0.167002	0.0756104	0.0371003	0.0126552
105.2	0.527251	0.316227	0.167342	0.0755876	0.0373875	0.0131191
105.4	0.527755	0.316472	0.167995	0.0755892	0.0376185	0.012787
105.6	0.528224	0.316258	0.167967	0.0758673	0.0374691	0.0131591
105.8	0.528572	0.316428	0.168517	0.0761486	0.0376907	0.0135466
106	0.528781	0.316632	0.168881	0.0759552	0.0377879	0.0137824
106.2	0.529212	0.317037	0.169016	0.0758105	0.0377645	0.0136471
106.4	0.529197	0.317153	0.169586	0.0760637	0.0379418	0.0142647
106.6	0.529979	0.317949	0.16984	0.0761673	0.0382104	0.0148385
106.8	0.530785	0.318587	0.170109	0.0769301	0.0384669	0.0155517
107	0.531564	0.31993	0.170755	0.0771444	0.0384825	0.0156933
107.2	0.532006	0.320658	0.171054	0.0773045	0.0386002	0.0158695
107.4	0.532644	0.321422	0.171676	0.0776948	0.0391856	0.0156934
107.6	0.533106	0.32218	0.172125	0.0776331	0.0396097	0.0158926
107.8	0.533778	0.322697	0.172362	0.0779978	0.0397179	0.0161293
108	0.53458	0.323394	0.172639	0.0778979	0.0401768	0.015771
108.2	0.535164	0.323431	0.172403	0.0781163	0.0402551	0.0153307
108.4	0.535629	0.323757	0.172999	0.0780619	0.04056	0.0151889
108.6	0.535923	0.324579	0.17365	0.0782325	0.0406729	0.0149735
108.8	0.536578	0.325147	0.173412	0.0784285	0.0404754	0.014903
109	0.53699	0.325725	0.173009	0.0786787	0.0404527	0.0142063
109.2	0.537597	0.326194	0.173482	0.0789227	0.0407162	0.01369
109.4	0.538199	0.327091	0.173785	0.0790059	0.0405033	0.0129891
109.6	0.538708	0.327361	0.173387	0.0790383	0.0402186	0.0131238
109.8	0.539554	0.327838	0.174032	0.0793664	0.0401297	0.0130077
110	0.54017	0.328023	0.174158	0.0798742	0.0396294	0.0126102
110.2	0.540994	0.328355	0.174751	0.080303	0.0395519	0.0124744
110.4	0.542184	0.328398	0.174845	0.0807093	0.039605	0.0125434
110.6	0.543207	0.328344	0.174929	0.0809672	0.0395038	0.012642
110.8	0.543502	0.328737	0.175202	0.081107	0.0393656	0.0126656
111	0.544253	0.329586	0.175795	0.0808031	0.0396562	0.0127911
111.2	0.544781	0.329862	0.175844	0.0811396	0.0399274	0.0133776
111.4	0.544968	0.330605	0.176217	0.0815787	0.0405509	0.0133367
111.6	0.54528	0.330929	0.176224	0.081679	0.0412041	0.0133412
111.8	0.546074	0.330886	0.176614	0.0819134	0.0415776	0.013478
112	0.546652	0.331272	0.176653	0.0819746	0.0421764	0.0134034
112.2	0.54658	0.331545	0.17709	0.082113	0.0427131	0.0136393
112.4	0.546734	0.33215	0.177876	0.0822224	0.0425328	0.0137471
112.6	0.547222	0.332781	0.178158	0.0823072	0.0427644	0.0136335
112.8	0.54745	0.333383	0.178418	0.0823901	0.0425625	0.0137667
113	0.547487	0.333918	0.17866	0.0828288	0.0427076	0.0137415
113.2	0.547626	0.334716	0.178942	0.0828203	0.0430104	0.0137171
113.4	0.548067	0.335566	0.179306	0.0829216	0.0427846	0.013874
113.6	0.549099	0.335947	0.179722	0.0825736	0.0427215	0.0138816
113.8	0.549386	0.336621	0.180577	0.0827793	0.0425926	0.0139745
114	0.550323	0.337125	0.181028	0.0830224	0.0422054	0.0141461
114.2	0.551579	0.337337	0.181408	0.0826058	0.0423177	0.0141829
114.4	0.552032	0.337673	0.181134	0.0821907	0.0419574	0.0144038
114.6	0.552417	0.3379	0.181609	0.0820129	0.0415642	0.0144487
114.8	0.553022	0.339144	0.181861	0.0816975	0.0415468	0.0144161
115	0.553744	0.339556	0.182005	0.0820474	0.0414866	0.0145008
115.2	0.554262	0.340123	0.18187	0.0824845	0.041298	0.0145201
115.4	0.554714	0.340935	0.182224	0.0827561	0.0412748	0.0140844
115.6	0.555557	0.341014	0.182546	0.0829343	0.0417159	0.0143177
115.8	0.556252	0.341243	0.18302	0.0830484	0.0415563	0.014391
116	0.55707	0.34148	0.183269	0.0835547	0.0418286	0.0147607
116.2	0.557669	0.341628	0.183366	0.0838934	0.0419802	0.0149071
116.4	0.558326	0.341709	0.183782	0.0846426	0.0418322	0.0145943
116.6	0.558649	0.341992	0.184405	0.0853706	0.0422344	0.0147234
116.8	0.55902	0.342166	0.18464	0.0860681	0.0420445	0.0148339
117	0.559647	0.342767	0.184719	0.0866299	0.0420889	0.0147488
117.2	0.560547	0.343387	0.185097	0.0864929	0.0421819	0.0147789
117.4	0.561575	0.343971	0.185577	0.0870408	0.0426267	0.0147605
117.6	0.561997	0.344387	0.185675	0.0867649	0.043193	0.0147791
117.8	0.561759	0.345261	0.18611	0.0871603	0.0434012	0.0150985
118	0.56275	0.345508	0.186668	0.0872561	0.0436156	0.0152372
118.2	0.563034	0.345573	0.186877	0.0868538	0.0440437	0.0152889
118.4	0.56323	0.345957	0.187167	0.0868332	0.0442584	0.0155245
118.6	0.563902	0.346797	0.188103	0.0873572	0.0441013	0.0151688
118.8	0.564852	0.347545	0.188032	0.0873124	0.043879	0.0147652
119	0.564891	0.348023	0.18835	0.0875834	0.0437889	0.014908
119.2	0.565216	0.348867	0.188798	0.0873599	0.0438376	0.0150789
119.4	0.565767	0.349453	0.189173	0.0871885	0.0438206	0.0152511
119.6	0.566228	0.349931	0.189333	0.0871897	0.0444905	0.0152676
119.8	0.56686	0.350588	0.189501	0.0875191	0.044175	0.0152125
120	0.567355	0.351028	0.18972	0.0875582	0.0442204	0.0155494
120.2	0.567994	0.351592	0.189529	0.0874416	0.0444133	0.015842
120.4	0.568147	0.351811	0.19028	0.0876858	0.044469	0.0158347
120.6	0.568444	0.352283	0.190488	0.0880178	0.0440735	0.0157144
120.8	0.568963	0.352646	0.190499	0.088118	0.0440181	0.0155038
121	0.569627	0.353517	0.191014	0.0880237	0.0437963	0.0156937
121.2	0.570369	0.353703	0.191123	0.0880987	0.0440155	0.0154994
121.4	0.570772	0.354115	0.190929	0.0884991	0.0443271	0.0151328
121.6	0.570505	0.35437	0.191461	0.0883394	0.0447147	0.015137
121.8	0.57079	0.354882	0.19191	0.0887412	0.0451484	0.0152562
122	0.571526	0.354884	0.192056	0.088663	0.0453564	0.0152717
122.2	0.571981	0.355266	0.192635	0.0887971	0.0454389	0.0153459
122.4	0.5728	0.355591	0.193017	0.088662	0.0453354	0.015124
122.6	0.572993	0.356728	0.193669	0.0889873	0.044967	0.0149555
122.8	0.573574	0.357022	0.194025	0.0888427	0.0450046	0.0149812
123	0.573651	0.357942	0.194723	0.0888975	0.0450568	0.0155432
123.2	0.574034	0.358185	0.195217	0.0890859	0.0451135	0.0155059
123.4	0.574694	0.358128	0.195356	0.0893156	0.0451675	0.0156119
123.6	0.575245	0.358786	0.195509	0.089687	0.0451109	0.0152938
123.8	0.575611	0.359397	0.195834	0.0900886	0.0445716	0.0153543
124	0.575776	0.3599	0.196236	0.0894691	0.0447905	0.0160721
124.2	0.576257	0.360199	0.196241	0.0894005	0.0451869	0.0163083
124.4	0.576582	0.360491	0.196495	0.0896924	0.0453707	0.0159449
124.6	0.576965	0.360981	0.19685	0.0898023	0.0453355	0.0156836
124.8	0.577387	0.361446	0.197067	0.0898079	0.0456898	0.0158614
125	0.578163	0.362129	0.197214	0.0897595	0.0457222	0.0158666
125.2	0.578821	0.362376	0.197109	0.0900567	0.0461106	0.0155819
125.4	0.579316	0.362759	0.197012	0.0900307	0.0464892	0.0155836
125.6	0.579577	0.363236	0.197494	0.0903237	0.047184	0.0157488
125.8	0.580164	0.363653	0.196997	0.0907509	0.0472776	0.0161021
126	0.581023	0.3636	0.197098	0.0907216	0.047279	0.016364
126.2	0.581208	0.364065	0.197643	0.0908	0.0471721	0.0167001
126.4	0.581767	0.364103	0.19755	0.0910159	0.0470108	0.0171462
126.6	0.581855	0.364801	0.198247	0.0916524	0.0467302	0.0177864
126.8	0.582332	0.365332	0.198673	0.0923071	0.0467181	0.0183611
127	0.582629	0.365889	0.198856	0.0923122	0.045897	0.018563
127.2	0.583092	0.365589	0.199405	0.0929763	0.045803	0.0182852
127.4	0.583826	0.366018	0.199662	0.0934261	0.0456306	0.0186673
127.6	0.584097	0.366883	0.199813	0.0937665	0.0453993	0.018353
127.8	0.584454	0.367784	0.200614	0.0941199	0.0452823	0.0183669
128	0.58515	0.368465	0.201505	0.0937545	0.0452752	0.0185509
128.2	0.585724	0.368769	0.201749	0.0936949	0.0451629	0.017888
128.4	0.586489	0.369404	0.202633	0.0934956	0.0454341	0.017622
128.6	0.586945	0.369933	0.203168	0.0933988	0.0455471	0.0174837
128.8	0.587382	0.369973	0.202767	0.0933872	0.0457542	0.0174952
129	0.588023	0.370305	0.203069	0.0935913	0.0461297	0.0173948
129.2	0.588503	0.370591	0.20333	0.0932734	0.0465662	0.0171043
129.4	0.589144	0.370775	0.203244	0.0931368	0.0470199	0.0168705
129.6	0.589456	0.370998	0.203806	0.0935407	0.0476171	0.0170359
129.8	0.589947	0.371347	0.203791	0.0938135	0.0475707	0.0169119
130	0.590216	0.371705	0.204069	0.0937834	0.0481807	0.0171402
130.2	0.5903	0.372124	0.203972	0.0942487	0.0482678	0.0174189
130.4	0.590592	0.372249	0.204471	0.0946803	0.0483958	0.0180922
130.6	0.590893	0.372968	0.205007	0.0946962	0.0485848	0.0183642
130.8	0.591438	0.373607	0.20539	0.0948449	0.0486475	0.0186894
131	0.592072	0.373987	0.205883	0.0947141	0.0484049	0.0184272
131.2	0.592614	0.374137	0.206302	0.0957221	0.0485567	0.0184478
131.4	0.592955	0.374947	0.206368	0.0960295	0.048435	0.0189086
131.6	0.593405	0.375955	0.206947	0.0961577	0.0486058	0.0186189
131.8	0.594437	0.376727	0.207955	0.0961736	0.0485044	0.018926
132	0.595038	0.376873	0.208002	0.0962506	0.0479739	0.0188412
132.2	0.595895	0.377378	0.207996	0.0962638	0.0481839	0.0189882
132.4	0.596637	0.377734	0.20832	0.0964587	0.0483404	0.0191185
132.6	0.597193	0.377708	0.207933	0.0964857	0.0484676	0.0191499
132.8	0.597864	0.377538	0.207762	0.0964186	0.0484726	0.0189614
133	0.598214	0.377897	0.208093	0.096498	0.0486499	0.0187158
133.2	0.598619	0.378456	0.208466	0.0963178	0.0487148	0.0182074
133.4	0.599248	0.378972	0.20831	0.0967131	0.0488955	0.0180941
133.6	0.59963	0.379407	0.20846	0.096964	0.0488519	0.0182734
133.8	0.599791	0.379946	0.208201	0.097141	0.0486895	0.0178762
134	0.59957	0.380239	0.208377	0.0973786	0.0490401	0.018168
134.2	0.599562	0.380123	0.208869	0.0977278	0.0493407	0.0177918
134.4	0.599721	0.38043	0.20957	0.0974654	0.0496549	0.0179057
134.6	0.600019	0.380888	0.209631	0.0975043	0.0497922	0.0176191
134.8	0.600193	0.381428	0.210172	0.097759	0.0496427	0.0177971
135	0.60042	0.381783	0.21022	0.0977601	0.0493889	0.0173068
135.2	0.600769	0.381687	0.21046	0.0978565	0.0496663	0.0172988
135.4	0.60119	0.382336	0.210955	0.0975096	0.049723	0.0172876
135.6	0.601715	0.382822	0.211512	0.0976531	0.0497394	0.0171676
135.8	0.602276	0.382917	0.211686	0.0978003	0.0495119	0.0174667
136	0.603111	0.383067	0.211745	0.0982648	0.0490955	0.0176302
136.2	0.603911	0.384147	0.212329	0.0984568	0.0493197	0.0174236
136.4	0.604635	0.384268	0.212607	0.0984964	0.0489071	0.0175002
136.6	0.604693	0.38446	0.213229	0.0985427	0.0488624	0.0178119
136.8	0.60503	0.38451	0.213574	0.0986202	0.0482539	0.0175292
137	0.604958	0.385199	0.213862	0.0988447	0.0482914	0.0178373
137.2	0.605527	0.386243	0.214251	0.0993378	0.0481183	0.017893
137.4	0.606138	0.387178	0.214409	0.100021	0.0479	0.0180977
137.6	0.606577	0.387551	0.214662	0.0999563	0.0476745	0.0181344
137.8	0.60692	0.388476	0.215169	0.100456	0.0475188	0.0181228
138	0.606996	0.389495	0.215969	0.100644	0.0479955	0.0182156
138.2	0.607447	0.390024	0.216208	0.100649	0.0484029	0.0178582
138.4	0.608142	0.390702	0.216519	0.100386	0.0485199	0.0183478
138.6	0.608648	0.391183	0.216764	0.100598	0.0490281	0.0183618
138.8	0.608942	0.391266	0.217212	0.10054	0.0491204	0.0184
139	0.609628	0.391682	0.217178	0.100406	0.0490672	0.0180443
139.2	0.610292	0.391952	0.21796	0.100366	0.0499289	0.0182835
139.4	0.610343	0.392341	0.21825	0.100339	0.049757	0.0182399
139.6	0.610817	0.392905	0.218813	0.100337	0.049934	0.0185885
139.8	0.611399	0.393084	0.219172	0.1002	0.0504979	0.0187444
140	0.611901	0.39334	0.219401	0.100335	0.0504018	0.018814
140.2	0.611914	0.393792	0.219312	0.1004	0.0507394	0.0188679
140.4	0.612535	0.393596	0.219504	0.100509	0.0508716	0.0195228
140.6	0.612064	0.39373	0.219815	0.10085	0.0512357	0.0197832
140.8	0.612319	0.393741	0.21974	0.100865	0.0512997	0.0199585
141	0.612127	0.394532	0.219692	0.101385	0.052034	0.0202599
141.2	0.612726	0.395167	0.219748	0.10217	0.0521491	0.0201362
141.4	0.612961	0.395469	0.219644	0.102552	0.0519771	0.0197921
141.6	0.613202	0.395784	0.219679	0.102537	0.0522808	0.0197076
141.8	0.613666	0.396621	0.219858	0.102667	0.0520898	0.0201133
142	0.613721	0.396815	0.219793	0.102595	0.0523735	0.0199288
142.2	0.61422	0.397166	0.220114	0.102494	0.0522527	0.0198097
142.4	0.614354	0.397484	0.220631	0.10256	0.0526206	0.0198819
142.6	0.614468	0.397388	0.220825	0.102636	0.0527343	0.0196057
142.8	0.614671	0.397972	0.221462	0.10262	0.0523636	0.0195101
143	0.615251	0.39893	0.222021	0.102874	0.0522705	0.0190979
143.2	0.615563	0.399046	0.222699	0.102907	0.0522468	0.0185776
143.4	0.61587	0.399312	0.223292	0.103085	0.0518127	0.0183708
143.6	0.616971	0.399667	0.223668	0.103076	0.0517815	0.0186591
143.8	0.617609	0.399824	0.223956	0.103385	0.0518504	0.0186266
144	0.618481	0.399931	0.223921	0.103693	0.0516257	0.0188093
144.2	0.619159	0.399762	0.22404	0.103777	0.0521378	0.0189165
144.4	0.619942	0.400154	0.224319	0.104262	0.0523376	0.0191402
144.6	0.619943	0.400312	0.224197	0.104753	0.0522955	0.019475
144.8	0.620507	0.40069	0.224647	0.104815	0.0521242	0.0198763
145	0.621035	0.401302	0.224598	0.105427	0.0519844	0.0201929
145.2	0.621715	0.401801	0.224609	0.105767	0.0518055	0.0202753
145.4	0.621945	0.402006	0.22484	0.105869	0.0516915	0.0201677
145.6	0.622746	0.40238	0.225265	0.106134	0.0519761	0.0204654
145.8	0.623168	0.402471	0.225259	0.105987	0.051836	0.0208076
146	0.623352	0.402663	0.225689	0.106104	0.0522096	0.0208566
146.2	0.623051	0.403424	0.226362	0.105988	0.0525408	0.0210707
146.4	0.623101	0.403523	0.226635	0.106142	0.0528463	0.021013
146.6	0.623059	0.404223	0.227231	0.106138	0.0529339	0.0210292
146.8	0.623242	0.405398	0.227513	0.106122	0.0531573	0.0208848
147	0.62313	0.405572	0.227619	0.106388	0.0536154	0.0203577
147.2	0.623669	0.405709	0.228085	0.106611	0.053627	0.0197834
147.4	0.624062	0.40619	0.228485	0.106797	0.0539432	0.0198869
147.6	0.624616	0.406377	0.228758	0.106884	0.0543351	0.0195912
147.8	0.624963	0.406872	0.229267	0.107232	0.0545961	0.0194612
148	0.625255	0.40721	0.229228	0.107628	0.0548466	0.0192211
148.2	0.625201	0.407569	0.229314	0.108051	0.0551526	0.0193457
148.4	0.625728	0.408245	0.229437	0.108377	0.0548798	0.0198978
148.6	0.626209	0.408566	0.229456	0.108923	0.0544234	0.0201925
148.8	0.626842	0.408973	0.229581	0.108924	0.054323	0.0201506
149	0.627668	0.409738	0.229822	0.109554	0.0542235	0.0201672
149.2	0.628091	0.409944	0.23012	0.109897	0.054656	0.0199121
149.4	0.628772	0.410228	0.23061	0.110234	0.055068	0.0200867
149.6	0.629574	0.410193	0.230983	0.110247	0.054831	0.0203575
149.8	0.630131	0.410685	0.231439	0.110079	0.0552074	0.0208991
150	0.630606	0.411268	0.232108	0.110317	0.055203	0.0212745
150.2	0.630735	0.412269	0.232653	0.110164	0.0550262	0.0214085
150.4	0.631465	0.412734	0.233333	0.110216	0.0551204	0.0212893
150.6	0.631933	0.413677	0.23355	0.110031	0.0553879	0.0211718
150.8	0.632397	0.414053	0.233708	0.109909	0.0557423	0.0212543
151	0.632645	0.414688	0.234486	0.109993	0.0560775	0.0209137
151.2	0.633574	0.414691	0.235255	0.110307	0.0562552	0.0206677
151.4	0.633902	0.414955	0.235228	0.110412	0.0564045	0.0210651
151.6	0.634293	0.415496	0.235823	0.110433	0.0566166	0.021063
151.8	0.634306	0.415736	0.235539	0.110922	0.0566754	0.0212
152	0.634344	0.416435	0.235413	0.111424	0.0567802	0.0213645
152.2	0.634713	0.416775	0.235748	0.111548	0.0569401	0.0215209
152.4	0.635122	0.416677	0.235765	0.111557	0.0567717	0.0212903
152.6	0.635254	0.416894	0.235232	0.111907	0.0569863	0.0210557
152.8	0.635341	0.416844	0.235219	0.111804	0.0573766	0.0208521
153	0.635608	0.417185	0.235494	0.112289	0.0574181	0.0206143
153.2	0.635704	0.417342	0.235225	0.112207	0.0579177	0.020968
153.4	0.636154	0.417928	0.235634	0.111875	0.0580022	0.0213281
153.6	0.637128	0.418279	0.235889	0.111423	0.0580106	0.0214162
153.8	0.637825	0.418849	0.236293	0.111228	0.0586528	0.0213227
154	0.637963	0.419202	0.236343	0.111381	0.0580969	0.0209494
154.2	0.638144	0.419858	0.236646	0.111077	0.0575458	0.0208197
154.4	0.638717	0.420262	0.237045	0.111019	0.05724	0.0208537
154.6	0.639322	0.420766	0.237443	0.110836	0.0574103	0.0207906
154.8	0.639869	0.421478	0.238165	0.111058	0.0574885	0.0208278
155	0.639998	0.421894	0.238574	0.111138	0.0575315	0.0203651
155.2	0.64079	0.421833	0.238705	0.111452	0.0573847	0.0204284
155.4	0.641453	0.422345	0.239116	0.111903	0.0573685	0.0203
155.6	0.641705	0.422865	0.23953	0.112423	0.0575442	0.0201185
155.8	0.642036	0.423182	0.239694	0.112854	0.0574962	0.0199489
156	0.642703	0.424006	0.240505	0.11315	0.0575943	0.0198385
156.2	0.642793	0.424188	0.241001	0.113391	0.0576483	0.0196124
156.4	0.642742	0.42419	0.241059	0.113942	0.0578831	0.0197767
156.6	0.64271	0.424743	0.241373	0.11424	0.0581831	0.0200855
156.8	0.642648	0.424567	0.241762	0.114445	0.0583637	0.0201727
157	0.64289	0.424721	0.241983	0.1144	0.0581998	0.0203899
157.2	0.64324	0.425127	0.241864	0.114474	0.0583685	0.021191
157.4	0.644036	0.42545	0.242573	0.114429	0.0583668	0.0212827
157.6	0.644783	0.425555	0.242518	0.114885	0.0585925	0.0216816
157.8	0.644736	0.425566	0.242581	0.114958	0.0583668	0.0216062
158	0.644735	0.426056	0.242768	0.115206	0.0577355	0.0220582
158.2	0.64499	0.426285	0.243023	0.115208	0.0573429	0.0224236
158.4	0.645145	0.42669	0.243798	0.115414	0.0574636	0.0224093
158.6	0.645583	0.426918	0.244239	0.115567	0.0576233	0.0219624
158.8	0.645987	0.427155	0.244548	0.116009	0.0575931	0.0217933
159	0.645894	0.427391	0.244788	0.116309	0.0576583	0.0215643
159.2	0.646541	0.42786	0.245082	0.116784	0.0575454	0.0215869
159.4	0.646834	0.428082	0.245449	0.117389	0.0578719	0.0213609
159.6	0.647258	0.428916	0.245365	0.117871	0.0578023	0.021265
159.8	0.647861	0.429751	0.245568	0.117854	0.057895	0.021038
160	0.648016	0.429995	0.245637	0.11797	0.0581322	0.021071
160.2	0.647757	0.430519	0.245536	0.118042	0.0583477	0.0213316
160.4	0.647868	0.430976	0.245758	0.117889	0.0589031	0.0215924
160.6	0.647831	0.431679	0.245911	0.1175	0.059239	0.0217293
160.8	0.647788	0.431882	0.245922	0.117617	0.0593927	0.0217822
161	0.648568	0.432346	0.246246	0.117439	0.0597363	0.0219956
161.2	0.649057	0.433099	0.246031	0.117399	0.060089	0.0222583
161.4	0.649806	0.433534	0.246199	0.117175	0.060218	0.022102
161.6	0.650197	0.433868	0.246422	0.117085	0.060399	0.0222804
161.8	0.650225	0.434336	0.246794	0.116986	0.0602978	0.0221086
162	0.650667	0.434657	0.247257	0.116981	0.0603079	0.0225743
162.2	0.651253	0.434999	0.247889	0.117051	0.0603912	0.0223801
162.4	0.651561	0.434971	0.248696	0.116885	0.0606454	0.0221439
162.6	0.651955	0.435144	0.248574	0.11669	0.0609954	0.0220179
162.8	0.652191	0.435262	0.249208	0.117266	0.0613265	0.0222695
163	0.652253	0.435734	0.249316	0.117419	0.0609965	0.0217796
163.2	0.652826	0.436047	0.249307	0.117734	0.0608124	0.0219732
163.4	0.65317	0.436277	0.249371	0.118109	0.0607397	0.0220494
163.6	0.653341	0.436983	0.249662	0.118717	0.0608674	0.0219652
163.8	0.653349	0.437046	0.249494	0.118447	0.0609379	0.0219249
164	0.653476	0.437209	0.25021	0.118151	0.060609	0.0220086
164.2	0.653436	0.437696	0.250438	0.118162	0.0605891	0.0218523
164.4	0.653598	0.438063	0.250587	0.118199	0.0605251	0.0219858
164.6	0.653431	0.438539	0.250863	0.118574	0.0605455	0.0221407
164.8	0.653784	0.43891	0.251457	0.119066	0.0601222	0.0220239
165	0.654585	0.43946	0.251937	0.118802	0.0601259	0.0222402
165.2	0.654521	0.440177	0.251981	0.118556	0.0599201	0.0223787
165.4	0.655008	0.441043	0.252512	0.118976	0.0596311	0.0221927
165.6	0.655599	0.441509	0.253163	0.119153	0.0592623	0.0223768
165.8	0.6562	0.441944	0.253225	0.11944	0.0591906	0.0224697
166	0.657109	0.441985	0.253817	0.119409	0.0591907	0.022587
166.2	0.65778	0.442593	0.254278	0.119573	0.0595286	0.0224459
166.4	0.65854	0.442484	0.254143	0.119777	0.0600663	0.0221004
166.6	0.658904	0.443024	0.254321	0.12015	0.0604389	0.0225268
166.8	0.659609	0.443229	0.254755	0.120835	0.0601469	0.0228904
167	0.659942	0.443992	0.254306	0.120785	0.060252	0.0226049
167.2	0.660385	0.444892	0.254557	0.121548	0.0608073	0.0229375
167.4	0.660563	0.445358	0.255034	0.121856	0.0612708	0.0228896
167.6	0.660542	0.445468	0.255151	0.122238	0.061534	0.0227848
167.8	0.660572	0.445651	0.255255	0.122268	0.0614409	0.0227691
168	0.660916	0.445858	0.255743	0.122554	0.0615607	0.0234404
168.2	0.660798	0.445771	0.255521	0.123058	0.0617947	0.0234145
168.4	0.661072	0.446009	0.255425	0.123652	0.0620006	0.0240045
168.6	0.661339	0.446246	0.255841	0.124082	0.0623532	0.0244227
168.8	0.661613	0.446286	0.256007	0.124287	0.0625062	0.0242276
169	0.661866	0.446588	0.256436	0.124537	0.0628849	0.0248008
169.2	0.66218	0.446991	0.256699	0.124645	0.0634703	0.0246384
169.4	0.662852	0.447189	0.257113	0.124962	0.0635234	0.0245487
169.6	0.663269	0.446875	0.256924	0.124818	0.0633744	0.0246443
169.8	0.664034	0.446917	0.25765	0.12474	0.0636652	0.0243848
170	0.664557	0.447058	0.258358	0.124775	0.064031	0.0241349
170.2	0.66534	0.447549	0.258659	0.124755	0.064158	0.0239973
170.4	0.665766	0.448073	0.259518	0.124991	0.0637408	0.024442
170.6	0.665969	0.448614	0.259829	0.124657	0.0636924	0.024659
170.8	0.666546	0.449088	0.260184	0.124723	0.0635646	0.0242034
171	0.66678	0.450283	0.260455	0.124717	0.0637743	0.0240593
171.2	0.667347	0.45102	0.261024	0.125217	0.0636148	0.0240843
171.4	0.667357	0.451219	0.261537	0.124795	0.0635993	0.0241317
171.6	0.66745	0.451444	0.261716	0.124832	0.0634372	0.0243865
171.8	0.667344	0.451894	0.262179	0.125064	0.0630696	0.0246363
172	0.66791	0.452275	0.262333	0.125273	0.062949	0.0253573
172.2	0.667789	0.452794	0.262245	0.125655	0.0629637	0.0250751
172.4	0.668047	0.453199	0.262182	0.125919	0.0630565	0.0259826
172.6	0.668384	0.453233	0.262337	0.126056	0.0629729	0.0260716
172.8	0.668572	0.453312	0.262511	0.126296	0.0630507	0.025774
173	0.669101	0.45391	0.2632	0.126705	0.0635718	0.0258429
173.2	0.669439	0.454149	0.263581	0.126774	0.0637938	0.0250818
173.4	0.669662	0.454124	0.263829	0.127035	0.0637536	0.0251357
173.6	0.669951	0.454452	0.263994	0.127496	0.0638408	0.0249562
173.8	0.670617	0.454379	0.264498	0.12761	0.0637622	0.0245702
174	0.670627	0.454677	0.264452	0.127693	0.0638463	0.024546
174.2	0.671129	0.455076	0.264704	0.127808	0.0637774	0.0243919
174.4	0.671042	0.455568	0.265141	0.127819	0.0641603	0.0244056
174.6	0.671477	0.455389	0.264968	0.127626	0.064883	0.0238987
174.8	0.672142	0.455877	0.265384	0.127732	0.0648716	0.0237752
175	0.672523	0.456344	0.265204	0.127991	0.0649957	0.0238404
175.2	0.672721	0.456775	0.265429	0.128046	0.0652321	0.0239269
175.4	0.672718	0.456671	0.265867	0.128015	0.0651455	0.0240464
175.6	0.673673	0.45712	0.266374	0.127888	0.0648446	0.0242207
175.8	0.673949	0.457286	0.266166	0.12761	0.0646454	0.0245645
176	0.674501	0.457964	0.265762	0.127833	0.0650639	0.0248981
176.2	0.674936	0.458345	0.265713	0.127649	0.065218	0.0247794
176.4	0.675333	0.458583	0.265905	0.127557	0.0649785	0.0250451
176.6	0.675764	0.459062	0.266307	0.127789	0.0650801	0.0246826
176.8	0.676011	0.460112	0.266957	0.12803	0.0654517	0.0247995
177	0.675946	0.460522	0.267363	0.128305	0.0653244	0.0246253
177.2	0.67593	0.460516	0.267644	0.12811	0.0651815	0.0245552
177.4	0.676034	0.460606	0.267469	0.128429	0.0652611	0.0247433
177.6	0.675945	0.46095	0.267766	0.128476	0.065239	0.0248343
177.8	0.6758	0.461054	0.267796	0.128331	0.065258	0.0248338
178	0.675606	0.461872	0.268318	0.12822	0.0656218	0.0252542
178.2	0.67561	0.462207	0.268504	0.128522	0.0660321	0.0250871
178.4	0.675613	0.462445	0.26886	0.128565	0.0663222	0.0253336
178.6	0.675812	0.462627	0.269382	0.128919	0.066312	0.0254686
178.8	0.676136	0.463195	0.269389	0.129365	0.0657235	0.0255143
179	0.675997	0.463456	0.269449	0.129831	0.0660822	0.0259277
179.2	0.676343	0.464367	0.270481	0.130031	0.0660673	0.0264487
179.4	0.676652	0.46445	0.270779	0.130377	0.065838	0.0267459
179.6	0.677282	0.465232	0.271077	0.130148	0.0662437	0.0268591
179.8	0.677461	0.465635	0.271047	0.130302	0.066317	0.0271421
180	0.678295	0.46598	0.271246	0.131381	0.0665466	0.0268664
180.2	0.678875	0.466102	0.271611	0.131615	0.0664008	0.0268097
180.4	0.67885	0.466703	0.271888	0.132172	0.0661607	0.0268542
180.6	0.679595	0.467168	0.272279	0.132747	0.0667283	0.0267769
180.8	0.680097	0.4673	0.272466	0.133021	0.0665279	0.0268909
181	0.680533	0.467231	0.272637	0.13319	0.0663891	0.0265163
181.2	0.680919	0.467455	0.272975	0.133364	0.0668938	0.026351
181.4	0.681079	0.467521	0.272804	0.133688	0.0672895	0.0260585
181.6	0.681209	0.467677	0.273083	0.133635	0.067785	0.0259589
181.8	0.681407	0.468138	0.273254	0.133283	0.0678719	0.0259197
182	0.681561	0.468229	0.273374	0.132696	0.0681759	0.0259877
182.2	0.681772	0.467969	0.273339	0.133158	0.0683649	0.0256996
182.4	0.682241	0.468269	0.273865	0.132856	0.0680907	0.0259428
182.6	0.682618	0.468651	0.274097	0.132733	0.0682389	0.0257304
182.8	0.682961	0.469326	0.274532	0.132611	0.0680888	0.0258783
183	0.683051	0.470017	0.274904	0.132585	0.0683677	0.0260101
183.2	0.683484	0.470559	0.275483	0.132627	0.0685451	0.0262276
183.4	0.683765	0.470691	0.275413	0.132878	0.0686487	0.0263532
183.6	0.684001	0.471169	0.275995	0.132726	0.0688966	0.0266803
183.8	0.684264	0.471248	0.276657	0.132913	0.0686201	0.0266454
184	0.684425	0.471484	0.276614	0.133801	0.068802	0.0264237
184.2	0.684403	0.471564	0.276763	0.134004	0.0685579	0.0264225
184.4	0.684838	0.471916	0.27724	0.133829	0.0687432	0.0265253
184.6	0.685725	0.472277	0.277565	0.134364	0.069033	0.0263677
184.8	0.686037	0.472677	0.277958	0.134711	0.0689512	0.0263735
185	0.686371	0.473235	0.278176	0.135184	0.0695257	0.0263654
185.2	0.68629	0.473668	0.278276	0.135549	0.069754	0.026509
185.4	0.686325	0.473947	0.278406	0.13578	0.0698946	0.0266408
185.6	0.686459	0.474553	0.278778	0.135796	0.0699517	0.0269719
185.8	0.686869	0.475173	0.279101	0.135448	0.0695452	0.027055
186	0.687424	0.475186	0.279222	0.135495	0.0699648	0.0271545
186.2	0.687886	0.475509	0.279495	0.136203	0.0700593	0.0272301
186.4	0.688266	0.475886	0.279851	0.135851	0.0697412	0.0275793
186.6	0.68905	0.476195	0.280306	0.136059	0.0701824	0.0273677
186.8	0.689592	0.476997	0.280989	0.136245	0.0701945	0.0275489
187	0.690076	0.476991	0.280803	0.136701	0.070124	0.027727
187.2	0.6905	0.476965	0.280958	0.13671	0.0703729	0.0279713
187.4	0.690704	0.477332	0.281186	0.136989	0.0702302	0.0280001
187.6	0.690633	0.477646	0.281256	0.136549	0.0702674	0.0279876
187.8	0.690957	0.477973	0.281438	0.13686	0.0700854	0.0276456
188	0.690844	0.478579	0.281174	0.137323	0.0700808	0.0277358
188.2	0.690967	0.478529	0.281172	0.137188	0.0699525	0.0277609
188.4	0.691511	0.478724	0.28122	0.136839	0.0700069	0.0278871
188.6	0.691468	0.47906	0.28156	0.137212	0.0695714	0.0277378
188.8	0.691307	0.479328	0.281938	0.137504	0.0697274	0.0275984
189	0.691011	0.479704	0.282333	0.137581	0.0696591	0.0280531
189.2	0.69096	0.480046	0.283156	0.137452	0.0691997	0.0285029
189.4	0.691139	0.48048	0.283778	0.137668	0.0690894	0.028585
189.6	0.691681	0.480962	0.284391	0.137298	0.0691436	0.0285046
189.8	0.692202	0.481201	0.284779	0.137446	0.0693917	0.0282641
190	0.692718	0.481099	0.28554	0.13775	0.0696724	0.0284883
190.2	0.692986	0.481332	0.286102	0.137905	0.0696421	0.028535
190.4	0.693576	0.481506	0.286736	0.137822	0.069457	0.0284779
190.6	0.694244	0.481613	0.286696	0.138338	0.0694761	0.0280501
190.8	0.694515	0.481997	0.286456	0.138614	0.069266	0.0278841
191	0.694842	0.48185	0.286174	0.138848	0.0694275	0.0279438
191.2	0.695039	0.482312	0.286151	0.13908	0.0697356	0.0277949
191.4	0.694989	0.482465	0.286139	0.13943	0.069866	0.0276356
191.6	0.695185	0.483501	0.286172	0.139592	0.0701015	0.0276923
191.8	0.695367	0.483644	0.286328	0.140227	0.0702606	0.0276337
192	0.695371	0.483835	0.286175	0.140257	0.0703814	0.0274894
192.2	0.69546	0.483639	0.286033	0.140392	0.0707493	0.0273406
192.4	0.695624	0.483656	0.286409	0.140343	0.0707315	0.027281
192.6	0.695206	0.483951	0.2869	0.140609	0.0709798	0.0273151
192.8	0.695354	0.484532	0.287587	0.140469	0.0714707	0.0273746
193	0.695643	0.485008	0.288394	0.140309	0.0716969	0.0276897
193.2	0.696374	0.485475	0.28894	0.140131	0.071966	0.0280912
193.4	0.69683	0.486008	0.289306	0.140262	0.0724746	0.0276654
193.6	0.697525	0.48663	0.29001	0.140283	0.0728076	0.027703
193.8	0.697907	0.487044	0.290175	0.141036	0.0726094	0.0281193
194	0.698605	0.487468	0.290802	0.141275	0.0725834	0.0284851
194.2	0.699327	0.488095	0.290955	0.141407	0.0722959	0.0284121
194.4	0.700095	0.488505	0.290959	0.141716	0.0722314	0.0283192
194.6	0.700189	0.488872	0.290593	0.141795	0.0719965	0.0283584
194.8	0.70052	0.489515	0.291115	0.141839	0.0719519	0.0284515
195	0.700694	0.489962	0.291167	0.141866	0.0720774	0.0289708
195.2	0.700776	0.490321	0.291306	0.142369	0.0721323	0.0292101
195.4	0.701176	0.490378	0.291649	0.142483	0.0721281	0.0293799
195.6	0.701631	0.490921	0.291985	0.143043	0.0722258	0.0293694
195.8	0.702104	0.490309	0.291671	0.143179	0.0721847	0.0288856
196	0.702519	0.490455	0.292143	0.143137	0.0721259	0.0289823
196.2	0.702916	0.490348	0.291998	0.143121	0.0721341	0.0291769
196.4	0.70333	0.490804	0.292385	0.142918	0.0720186	0.0290691
196.6	0.703618	0.491024	0.292871	0.14276	0.0724155	0.0291137
196.8	0.704202	0.49117	0.293542	0.142479	0.0720697	0.0293846
197	0.704483	0.491114	0.293517	0.142487	0.0721165	0.0295648
197.2	0.704533	0.491579	0.293359	0.14212	0.0720186	0.0300015
197.4	0.704768	0.491534	0.293605	0.142295	0.0720215	0.0299268
197.6	0.705299	0.49204	0.293413	0.142705	0.0720603	0.0299756
197.8	0.705234	0.492462	0.293461	0.14326	0.0716975	0.0302137
198	0.705365	0.492805	0.294347	0.143655	0.0722405	0.0300401
198.2	0.705509	0.493295	0.294473	0.144021	0.0719135	0.02984
198.4	0.705677	0.494079	0.294808	0.143957	0.0722756	0.0300524
198.6	0.705453	0.494669	0.294878	0.14403	0.0717494	0.0298253
198.8	0.705323	0.494832	0.295388	0.144035	0.072123	0.0295433
199	0.705482	0.494952	0.295358	0.144289	0.0728367	0.029843
199.2	0.705869	0.495366	0.295865	0.144915	0.0734849	0.0299013
199.4	0.706359	0.495499	0.29614	0.145297	0.0740127	0.0296488
199.6	0.706316	0.495889	0.296716	0.145679	0.074053	0.0295027
199.8	0.706639	0.495986	0.296873	0.145661	0.0744671	0.0297034
200	0.707035	0.496334	0.297616	0.145879	0.0745521	0.029645
200.2	0.707392	0.496411	0.297565	0.145703	0.0747231	0.0294922
200.4	0.707481	0.496951	0.298433	0.14562	0.0752852	0.0291799
200.6	0.707669	0.496653	0.298836	0.145563	0.0748664	0.029179
200.8	0.708141	0.496387	0.298968	0.145617	0.0745497	0.0296009
201	0.707806	0.496881	0.298743	0.145598	0.0749346	0.0296475
201.2	0.707899	0.497089	0.298767	0.145618	0.0747792	0.0297356
201.4	0.708415	0.497211	0.299168	0.146001	0.0746676	0.029403
201.6	0.70881	0.498022	0.299269	0.146485	0.0747121	0.028905
201.8	0.708485	0.498228	0.299882	0.146654	0.0742151	0.0288291
202	0.708739	0.498269	0.300084	0.146837	0.0744071	0.0288009
202.2	0.709048	0.49879	0.299708	0.14653	0.0745893	0.0286134
202.4	0.709565	0.499434	0.300031	0.146462	0.0745677	0.0286344
202.6	0.709595	0.499252	0.299852	0.146666	0.0745277	0.0285
202.8	0.709874	0.499694	0.300108	0.146658	0.075422	0.0284749
203	0.710645	0.500098	0.3	0.146897	0.0759339	0.0289382
203.2	0.710934	0.500297	0.300405	0.147352	0.0761506	0.0291517
203.4	0.71132	0.500417	0.300353	0.147462	0.0762046	0.0293609
203.6	0.711484	0.500618	0.301013	0.147412	0.0762905	0.0294697
203.8	0.71173	0.500625	0.301085	0.147646	0.0765382	0.0295608
204	0.711645	0.500987	0.301301	0.14781	0.0763634	0.0292726
204.2	0.71175	0.500875	0.301627	0.147667	0.0769516	0.0296237
204.4	0.711977	0.501334	0.301957	0.147884	0.0772573	0.0298082
204.6	0.711853	0.501302	0.301754	0.147958	0.0768266	0.0301341
204.8	0.712009	0.501357	0.302034	0.148201	0.0771193	0.0309192
205	0.711857	0.501813	0.302095	0.148687	0.0769151	0.0311292
205.2	0.712076	0.501879	0.302425	0.148957	0.0763679	0.0312363
205.4	0.712206	0.502631	0.30293	0.149248	0.0759465	0.0315061
205.6	0.712358	0.502996	0.303399	0.149699	0.0762163	0.0314058
205.8	0.712351	0.503242	0.303433	0.149742	0.0757398	0.0315317
206	0.712832	0.503775	0.303549	0.150018	0.0759906	0.0315542
206.2	0.713493	0.504326	0.303592	0.150235	0.0763183	0.0312491
206.4	0.714295	0.505323	0.303632	0.150719	0.0760743	0.031188
206.6	0.714851	0.505923	0.303622	0.150985	0.0761302	0.0305798
206.8	0.715587	0.506484	0.303703	0.151329	0.0760824	0.0302736
207	0.716111	0.506815	0.303769	0.151201	0.0762363	0.0303003
207.2	0.71666	0.506901	0.304057	0.151476	0.076442	0.0303303
207.4	0.716672	0.507537	0.304038	0.151305	0.0763833	0.0301334
207.6	0.716372	0.508013	0.304465	0.151096	0.0765354	0.0300436
207.8	0.71594	0.507881	0.304664	0.150988	0.0765977	0.0300034
208	0.716123	0.508296	0.304866	0.150796	0.0769812	0.030075
208.2	0.716441	0.508224	0.305491	0.150815	0.0777663	0.030658
208.4	0.716275	0.508554	0.305276	0.150551	0.0778614	0.0307763
208.6	0.716021	0.508314	0.305156	0.150174	0.0778308	0.0309983
208.8	0.716107	0.507951	0.305031	0.150303	0.0781181	0.0313616
209	0.715887	0.508028	0.304965	0.150524	0.078134	0.0308969
209.2	0.715836	0.508169	0.305541	0.150623	0.0780953	0.0312036
209.4	0.715824	0.508336	0.305954	0.150715	0.0783748	0.0311749
209.6	0.715888	0.508485	0.305935	0.150961	0.0784669	0.0307996
209.8	0.716365	0.509071	0.306134	0.1511	0.0782168	0.0310521
210	0.717006	0.509364	0.306593	0.151717	0.0783438	0.0307664
210.2	0.717748	0.509535	0.30706	0.151867	0.0783858	0.0306057
210.4	0.718242	0.51034	0.307324	0.152346	0.0785924	0.0306634
210.6	0.718758	0.510773	0.308257	0.152834	0.0787936	0.0304949
210.8	0.718965	0.510862	0.308669	0.153003	0.0787013	0.0307813
211	0.719199	0.511797	0.308913	0.153046	0.0789275	0.031049
211.2	0.719463	0.512271	0.309132	0.153583	0.0789025	0.0310742
211.4	0.719497	0.512895	0.309676	0.153582	0.0788475	0.0313058
211.6	0.719749	0.513441	0.309906	0.153841	0.0791319	0.0318866
211.8	0.720566	0.513485	0.310537	0.154079	0.0794608	0.0318804
212	0.721298	0.514173	0.31066	0.15427	0.079557	0.0322933
212.2	0.721739	0.514531	0.310984	0.154488	0.0794979	0.0326041
212.4	0.721713	0.514971	0.310669	0.15428	0.0793324	0.0324281
212.6	0.722032	0.515022	0.310803	0.154319	0.0797739	0.0325047
212.8	0.72228	0.51503	0.311119	0.154539	0.079847	0.0321519
213	0.722463	0.515214	0.311496	0.154948	0.0794439	0.0320491
213.2	0.722672	0.515244	0.312212	0.154983	0.0794217	0.0322187
213.4	0.722478	0.515225	0.312292	0.154934	0.0795867	0.0316383
213.6	0.722767	0.515277	0.312359	0.154965	0.0793952	0.0317405
213.8	0.722847	0.515618	0.313094	0.155436	0.0796282	0.0320687
214	0.722912	0.51567	0.31362	0.155701	0.0797822	0.0322899
214.2	0.723227	0.516214	0.314212	0.155656	0.0798702	0.0326285
214.4	0.723249	0.516335	0.314141	0.156267	0.0799434	0.0326516
214.6	0.723216	0.516573	0.314198	0.156014	0.0793832	0.0323844
214.8	0.723111	0.516477	0.314081	0.155841	0.0790511	0.0322771
215	0.723535	0.517043	0.313781	0.156157	0.0790227	0.0320718
215.2	0.724216	0.517482	0.313592	0.15604	0.0790503	0.0317735
215.4	0.724789	0.517794	0.313525	0.15628	0.0795394	0.0319608
215.6	0.725426	0.518468	0.313029	0.156491	0.0802322	0.0317877
215.8	0.725892	0.518861	0.313477	0.156472	0.080439	0.0315083
216	0.726362	0.519245	0.313674	0.156243	0.0801893	0.0314986
216.2	0.726838	0.519946	0.313937	0.156493	0.0802804	0.0315178
216.4	0.726767	0.519824	0.313951	0.156267	0.0806962	0.0314507
216.6	0.727146	0.520019	0.314662	0.156468	0.0808157	0.0315985
216.8	0.727567	0.520178	0.315621	0.156537	0.0804821	0.0317961
217	0.727528	0.520646	0.316198	0.157091	0.0802963	0.0323355
217.2	0.727451	0.520973	0.316937	0.15714	0.0807219	0.0322729
217.4	0.727711	0.521203	0.317224	0.157323	0.0809731	0.0325198
217.6	0.728117	0.521619	0.317723	0.157477	0.0811887	0.0330878
217.8	0.728165	0.522135	0.318179	0.157846	0.081449	0.033644
218	0.728485	0.522806	0.318661	0.158168	0.081623	0.0340904
218.2	0.728749	0.522989	0.318814	0.15847	0.0813165	0.0339161
218.4	0.728712	0.523218	0.318949	0.158487	0.0810028	0.0339671
218.6	0.728597	0.52343	0.318787	0.158211	0.0808574	0.0336848
218.8	0.729087	0.523178	0.319117	0.158602	0.0813355	0.0333496
219	0.729449	0.523996	0.319061	0.158747	0.0819756	0.0328394
219.2	0.729794	0.524728	0.319589	0.158842	0.0827391	0.0326138
219.4	0.729951	0.524875	0.319499	0.159004	0.083376	0.0323896
219.6	0.730221	0.52515	0.319304	0.159222	0.0837553	0.032043
219.8	0.730154	0.525396	0.319774	0.159212	0.08364	0.0315663
220	0.730661	0.52551	0.320128	0.159185	0.0835829	0.0313527
220.2	0.730652	0.525553	0.319939	0.159785	0.0836403	0.0313264
220.4	0.730826	0.525501	0.319969	0.159562	0.083406	0.0313134
220.6	0.731217	0.526207	0.320477	0.159961	0.0830387	0.0316942
220.8	0.731309	0.526398	0.320872	0.159966	0.0831534	0.0317447
221	0.731231	0.526837	0.320981	0.160683	0.0833319	0.0318714
221.2	0.731465	0.527178	0.320727	0.160652	0.083375	0.0321351
221.4	0.731683	0.527176	0.320863	0.160667	0.0837117	0.0327502
221.6	0.731877	0.527316	0.321151	0.161049	0.0837633	0.0329905
221.8	0.73182	0.527565	0.321243	0.161405	0.0840717	0.0332526
222	0.73185	0.527487	0.321475	0.161858	0.0840973	0.0334821
222.2	0.73186	0.527264	0.321929	0.161844	0.0839518	0.0332061
222.4	0.731831	0.527328	0.322333	0.161795	0.084238	0.0333809
222.6	0.732134	0.526857	0.322521	0.162238	0.0842484	0.0332017
222.8	0.732349	0.526876	0.322684	0.162395	0.0845985	0.0334048
223	0.732463	0.527596	0.323325	0.162328	0.0847275	0.0338132
223.2	0.73279	0.527477	0.323974	0.162411	0.0844212	0.0341215
223.4	0.733168	0.527379	0.323972	0.162233	0.0843585	0.0338777
223.6	0.733706	0.527719	0.324289	0.162501	0.0839994	0.0341516
223.8	0.733846	0.528389	0.3249	0.162243	0.0837342	0.0340848
224	0.734025	0.52894	0.325295	0.162408	0.0836236	0.0343067
224.2	0.73449	0.529421	0.325563	0.162679	0.0834385	0.0344713
224.4	0.734966	0.529841	0.32536	0.162502	0.0832463	0.0344625
224.6	0.73504	0.530228	0.325207	0.162705	0.0831274	0.0348703
224.8	0.734977	0.530826	0.325714	0.162873	0.083551	0.0350329
225	0.73546	0.531481	0.326199	0.163585	0.0837565	0.0350302
225.2	0.735749	0.531975	0.326301	0.163367	0.0835515	0.0354498
225.4	0.735684	0.532111	0.326963	0.163703	0.0839982	0.0355726
225.6	0.736236	0.532406	0.32733	0.16384	0.0841027	0.0349372
225.8	0.736418	0.532479	0.327252	0.163997	0.0842064	0.0350734
226	0.736887	0.532403	0.327756	0.164342	0.0840533	0.0350592
226.2	0.737238	0.532878	0.327988	0.164612	0.08434	0.0344782
226.4	0.73764	0.532862	0.327897	0.164868	0.0845599	0.0345093
226.6	0.73819	0.532674	0.328025	0.165074	0.0844232	0.0344431
226.8	0.738253	0.532826	0.327873	0.164658	0.0847636	0.034404
227	0.738836	0.532463	0.328438	0.164598	0.0843369	0.0345449
227.2	0.739096	0.532489	0.328492	0.164715	0.084147	0.0341162
227.4	0.739157	0.533008	0.328887	0.164243	0.0842598	0.0338362
227.6	0.739398	0.5332	0.329297	0.164512	0.0843369	0.0338393
227.8	0.739471	0.533479	0.329149	0.16459	0.0848042	0.0335845
228	0.739769	0.533992	0.329518	0.16501	0.084982	0.0332713
228.2	0.740245	0.534469	0.329815	0.165184	0.0852938	0.0330182
228.4	0.74095	0.534466	0.32953	0.165618	0.0857012	0.0332708
228.6	0.741472	0.535225	0.329982	0.16583	0.0863808	0.0334088
228.8	0.741916	0.535606	0.330563	0.166268	0.0870909	0.0333998
229	0.742451	0.535925	0.331229	0.166594	0.0868407	0.0331867
229.2	0.742506	0.536742	0.331627	0.166404	0.0870868	0.0337868
229.4	0.742497	0.537237	0.332057	0.166925	0.0869536	0.0338262
229.6	0.742945	0.537674	0.332118	0.166821	0.086711	0.033655
229.8	0.743082	0.538332	0.332155	0.167172	0.0861467	0.0344472
230	0.743402	0.53888	0.332771	0.167269	0.086137	0.0343299
230.2	0.743565	0.539189	0.332544	0.167683	0.0865359	0.034238
230.4	0.743193	0.539216	0.332567	0.167529	0.0866893	0.0349257
230.6	0.743087	0.539283	0.332824	0.167474	0.0867597	0.0348872
230.8	0.743383	0.539367	0.332847	0.167143	0.0864903	0.0352599
231	0.74372	0.539237	0.33314	0.167464	0.0857649	0.0352173
231.2	0.74346	0.539469	0.333278	0.167758	0.085526	0.0353442
231.4	0.743609	0.539361	0.333499	0.167835	0.0856424	0.0356253
231.6	0.743976	0.5398	0.33332	0.168594	0.0858865	0.0356119
231.8	0.744053	0.540248	0.333466	0.16895	0.0862043	0.035692
232	0.744169	0.540643	0.334362	0.169301	0.0864045	0.0352
232.2	0.744565	0.540777	0.334696	0.169261	0.086887	0.0353273
232.4	0.745062	0.540939	0.334704	0.169388	0.0875173	0.0355463
232.6	0.745069	0.541257	0.334761	0.169401	0.08794	0.0351765
232.8	0.745022	0.541232	0.334858	0.169592	0.0876072	0.0353169
233	0.74515	0.541559	0.335591	0.169713	0.0875785	0.0352805
233.2	0.745281	0.541544	0.335764	0.169276	0.0876714	0.0353983
233.4	0.745343	0.541523	0.335729	0.169225	0.087151	0.0351302
233.6	0.746085	0.541719	0.335812	0.168874	0.0872577	0.0355082
233.8	0.746531	0.542162	0.336365	0.168552	0.0874635	0.0359893
234	0.746681	0.542524	0.336791	0.168397	0.0877437	0.035923
234.2	0.746713	0.542447	0.336974	0.168475	0.0881752	0.0360881
234.4	0.746577	0.54299	0.337411	0.168039	0.0880558	0.0366817
234.6	0.74731	0.542958	0.337686	0.168028	0.0880349	0.0365986
234.8	0.747939	0.543099	0.337937	0.16775	0.0879257	0.0368438
235	0.747993	0.54316	0.338048	0.168074	0.0879008	0.0371425
235.2	0.748022	0.543237	0.338101	0.168551	0.0878049	0.0379287
235.4	0.748566	0.543761	0.338286	0.168815	0.0879001	0.0380988
235.6	0.748603	0.544094	0.338587	0.169344	0.0876428	0.0375482
235.8	0.748229	0.544061	0.339112	0.169951	0.0875013	0.0375043
236	0.748105	0.544073	0.339397	0.170136	0.0873533	0.0374705
236.2	0.74831	0.544649	0.339441	0.170424	0.0873622	0.037894
236.4	0.748061	0.545129	0.339178	0.170965	0.087523	0.037533
236.6	0.748201	0.5452	0.339091	0.171506	0.0873356	0.037312
236.8	0.748605	0.545599	0.339671	0.171768	0.087111	0.037015
237	0.748827	0.545627	0.340039	0.17202	0.0875545	0.0369078
237.2	0.74948	0.545619	0.34023	0.17187	0.0870901	0.0367887
237.4	0.749549	0.546043	0.340749	0.172148	0.0876702	0.0368422
237.6	0.750218	0.546261	0.34071	0.172328	0.0881375	0.0375489
237.8	0.750253	0.546852	0.341182	0.172193	0.0887368	0.0371913
238	0.750497	0.547397	0.341056	0.171754	0.0889004	0.0372871
238.2	0.750852	0.547405	0.341226	0.17174	0.0893736	0.0371764
238.4	0.751035	0.54814	0.341231	0.171399	0.0895569	0.0375278
238.6	0.751513	0.548258	0.341402	0.170979	0.0898551	0.0375079
238.8	0.751571	0.54874	0.341302	0.170697	0.0898517	0.0375189
239	0.75198	0.548925	0.340874	0.170636	0.0897986	0.0379866
239.2	0.752732	0.549568	0.340723	0.170467	0.0898966	0.0380956
239.4	0.752929	0.549591	0.340962	0.17061	0.0900859	0.0380423
239.6	0.752941	0.549671	0.340825	0.170758	0.0896397	0.0381705
239.8	0.752898	0.550079	0.340917	0.170996	0.0896065	0.0387044
240	0.753063	0.550283	0.341415	0.171198	0.089275	0.0390853
240.2	0.753331	0.550916	0.341493	0.171893	0.0891895	0.03924
240.4	0.753351	0.551163	0.341743	0.17254	0.0890355	0.0391611
240.6	0.753592	0.551102	0.342209	0.173105	0.0888827	0.039161
240.8	0.753647	0.551393	0.342958	0.173751	0.0890133	0.038964
241	0.75377	0.551451	0.34392	0.174066	0.0891296	0.0389359
241.2	0.754104	0.551094	0.344751	0.174339	0.0891148	0.0385972
241.4	0.753947	0.550814	0.34532	0.174663	0.0898255	0.0387555
241.6	0.754263	0.550877	0.345124	0.17486	0.0899624	0.0391033
241.8	0.754451	0.550757	0.345466	0.175168	0.0904746	0.0389538
242	0.754725	0.55069	0.345207	0.175383	0.0906767	0.0391512
242.2	0.754706	0.550334	0.346109	0.176079	0.0909009	0.0384219
242.4	0.75428	0.550646	0.346419	0.176008	0.0909112	0.0381208
242.6	0.754636	0.550832	0.346886	0.176179	0.0909027	0.0378239
242.8	0.755012	0.55092	0.346527	0.176202	0.0911519	0.0374856
243	0.755544	0.551352	0.346493	0.176344	0.0913471	0.037462
243.2	0.755665	0.55155	0.346774	0.176247	0.09185	0.0374963
243.4	0.755851	0.55191	0.347114	0.176492	0.0916389	0.0376657
243.6	0.756213	0.552585	0.347134	0.176235	0.0913482	0.0377354
243.8	0.756596	0.553171	0.347483	0.176502	0.0910142	0.0376483
244	0.756585	0.553494	0.34749	0.176801	0.0906944	0.0380798
244.2	0.756284	0.554115	0.347437	0.177279	0.0908488	0.0380955
244.4	0.756472	0.554131	0.34746	0.17733	0.0908598	0.0382765
244.6	0.756634	0.554464	0.347524	0.1775	0.0912845	0.0383719
244.8	0.756969	0.554772	0.347977	0.17747	0.0913182	0.0385193
245	0.757149	0.554816	0.348735	0.177398	0.0911858	0.0384279
245.2	0.757436	0.555027	0.348678	0.177522	0.0911397	0.0384132
245.4	0.757677	0.555376	0.34874	0.177469	0.0912856	0.0390544
245.6	0.758005	0.555744	0.348865	0.177257	0.0914329	0.0394103
245.8	0.758247	0.556139	0.349083	0.177496	0.0914683	0.039377
246	0.758485	0.556264	0.349428	0.177721	0.0914814	0.0395743
246.2	0.758984	0.556295	0.350488	0.177506	0.0918101	0.0393941
246.4	0.759177	0.556591	0.350463	0.177371	0.0917272	0.0395824
246.6	0.76004	0.556609	0.350861	0.177508	0.0917621	0.0396486
246.8	0.760754	0.556559	0.351048	0.177263	0.0921479	0.0394933
247	0.760951	0.556329	0.351282	0.177349	0.092511	0.0396287
247.2	0.761086	0.556723	0.35143	0.177203	0.092649	0.0394959
247.4	0.761695	0.557327	0.351667	0.177294	0.0929953	0.0392939
247.6	0.761709	0.557372	0.35179	0.177689	0.0936222	0.0387385
247.8	0.761636	0.557257	0.351815	0.178146	0.0938028	0.0387116
248	0.761474	0.557157	0.351238	0.178103	0.0944733	0.0383042
248.2	0.761396	0.557124	0.351045	0.17874	0.0945391	0.0382806
248.4	0.761574	0.557284	0.351059	0.178825	0.0949466	0.0379603
248.6	0.761531	0.557671	0.351664	0.179118	0.0950957	0.0377605
248.8	0.761438	0.55751	0.352139	0.179417	0.0949695	0.0375304
249	0.761431	0.557894	0.35246	0.179523	0.0947617	0.037114
249.2	0.761622	0.558673	0.352552	0.17898	0.0945416	0.0368694
249.4	0.761659	0.559261	0.353021	0.17863	0.0945386	0.0367469
249.6	0.761985	0.560048	0.353417	0.178611	0.0944961	0.0368141
249.8	0.762253	0.56057	0.353448	0.178341	0.0940598	0.0368564
250	0.762593	0.560716	0.354296	0.178382	0.0937999	0.0371195
250.2	0.763034	0.561151	0.355254	0.177945	0.0937579	0.0373492
250.4	0.763019	0.561498	0.355823	0.178294	0.0935498	0.0375931
250.6	0.763411	0.561729	0.356414	0.178573	0.0937742	0.037691
250.8	0.763584	0.562238	0.356617	0.178627	0.0937261	0.0381941
251	0.763483	0.562193	0.356663	0.178902	0.0935488	0.038251
251.2	0.763803	0.562857	0.356872	0.179221	0.0936561	0.0385326
251.4	0.763976	0.562629	0.35704	0.179487	0.0941748	0.0387365
251.6	0.763906	0.562463	0.356742	0.17998	0.0942549	0.038659
251.8	0.763756	0.562353	0.356855	0.180238	0.0945115	0.0391247
252	0.764135	0.562531	0.356141	0.180233	0.0945417	0.0391855
252.2	0.764196	0.562561	0.356474	0.180726	0.094223	0.0394614
252.4	0.764175	0.562927	0.356701	0.181243	0.094229	0.0390611
252.6	0.76448	0.562717	0.35694	0.181712	0.0941294	0.0391898
252.8	0.764888	0.562423	0.356731	0.181921	0.0943073	0.0390097
253	0.765146	0.562332	0.356596	0.181975	0.0942788	0.0385157
253.2	0.765255	0.562646	0.356924	0.181608	0.0941169	0.0381396
253.4	0.765544	0.563103	0.357088	0.181655	0.0942944	0.0379041
253.6	0.765657	0.563782	0.357392	0.181847	0.0944506	0.038037
253.8	0.765806	0.564078	0.357911	0.18151	0.0940688	0.0379865
254	0.765842	0.564413	0.358757	0.181873	0.0944047	0.0379343
254.2	0.766162	0.564579	0.359207	0.181849	0.094592	0.0377787
254.4	0.766422	0.56507	0.359583	0.182431	0.0949912	0.0378948
254.6	0.766622	0.565316	0.359846	0.182473	0.0949653	0.0377881
254.8	0.766217	0.56576	0.359745	0.182483	0.0949224	0.0380568
255	0.766224	0.565456	0.35992	0.182406	0.0951446	0.0377661
255.2	0.766586	0.565629	0.359786	0.182406	0.0954808	0.0381758
255.4	0.766394	0.565563	0.359788	0.182426	0.0956758	0.0383612
255.6	0.76673	0.566156	0.359725	0.182882	0.0958227	0.0383805
255.8	0.766613	0.566325	0.359682	0.182654	0.0959607	0.0389964
256	0.767117	0.566857	0.359391	0.182725	0.0955785	0.0388295
256.2	0.767427	0.567467	0.359455	0.183393	0.0955591	0.0389085
256.4	0.767903	0.567629	0.359235	0.184208	0.0958292	0.0392876
256.6	0.768246	0.567659	0.359636	0.184562	0.0963277	0.0395777
256.8	0.768534	0.56745	0.359659	0.184677	0.0963714	0.0396977
257	0.768587	0.56755	0.359767	0.184754	0.0967377	0.0398537
257.2	0.768912	0.568146	0.360023	0.184496	0.0966714	0.0401281
257.4	0.769511	0.568541	0.36023	0.184903	0.0970804	0.0402119
257.6	0.769751	0.568795	0.360772	0.185285	0.0971312	0.0405633
257.8	0.770108	0.568885	0.361444	0.185468	0.0970017	0.040826
258	0.770361	0.568731	0.361376	0.185675	0.0975716	0.0410638
258.2	0.770949	0.568902	0.362228	0.185607	0.0976022	0.0408697
258.4	0.770781	0.569179	0.362611	0.185634	0.0978008	0.0412897
258.6	0.770676	0.569693	0.36319	0.185831	0.0975667	0.0408276
258.8	0.770338	0.570085	0.363199	0.186034	0.0974328	0.0409256
259	0.771016	0.570416	0.363685	0.186048	0.0972716	0.0404769
259.2	0.771234	0.571156	0.363581	0.186115	0.0969702	0.0407977
259.4	0.771176	0.571618	0.364259	0.186087	0.0972957	0.0406783
259.6	0.771469	0.572198	0.364291	0.18599	0.0969743	0.0405353
259.8	0.771872	0.572497	0.364687	0.185768	0.0968551	0.0404535
260	0.772326	0.573152	0.36526	0.186475	0.0965324	0.0403394
260.2	0.772633	0.573769	0.365289	0.186662	0.0969765	0.0405951
260.4	0.773171	0.57341	0.365791	0.186814	0.0971703	0.0407192
260.6	0.773186	0.573566	0.366277	0.187203	0.0971584	0.0408371
260.8	0.7732	0.573322	0.365981	0.187239	0.0971285	0.0411026
261	0.773503	0.573159	0.366088	0.187618	0.0973932	0.0412311
261.2	0.773821	0.573256	0.366482	0.188034	0.0971838	0.0409601
261.4	0.774533	0.573036	0.366533	0.188296	0.0976031	0.0408337
261.6	0.774398	0.573137	0.366795	0.188251	0.0974813	0.0406609
261.8	0.774734	0.573642	0.367355	0.188461	0.0978493	0.040609
262	0.775232	0.573247	0.366718	0.188566	0.0982887	0.0405801
262.2	0.775618	0.573441	0.366909	0.18857	0.0983695	0.0404507
262.4	0.77549	0.573956	0.366819	0.188375	0.0985447	0.0404613
262.6	0.775752	0.574067	0.366907	0.18863	0.098372	0.0398247
262.8	0.775985	0.574189	0.366843	0.188654	0.0982804	0.0399196
263	0.776334	0.574322	0.367393	0.188477	0.0984806	0.0399053
263.2	0.775655	0.574203	0.367391	0.188223	0.0984179	0.0402614
263.4	0.775655	0.573653	0.368054	0.187864	0.0986179	0.0401191
263.6	0.776125	0.573576	0.36847	0.187778	0.0984172	0.0405608
263.8	0.776725	0.573656	0.368684	0.187858	0.098529	0.0409798
264	0.776574	0.574082	0.36913	0.187919	0.098499	0.0415934
264.2	0.77655	0.574766	0.369538	0.187834	0.0987496	0.0416793
264.4	0.776676	0.574587	0.369841	0.188259	0.0984527	0.0417542
264.6	0.776434	0.574745	0.369751	0.18851	0.0983681	0.0420404
264.8	0.776082	0.574485	0.369858	0.188566	0.0982183	0.0423388
265	0.776278	0.574865	0.369951	0.189029	0.0981519	0.0422681
265.2	0.776522	0.575376	0.369862	0.189214	0.0984756	0.0419025
265.4	0.776712	0.575834	0.369339	0.189256	0.0989736	0.0417604
265.6	0.77668	0.576733	0.369696	0.189266	0.0990746	0.041652
265.8	0.777382	0.577461	0.369641	0.189595	0.0998001	0.0420206
266	0.778136	0.577539	0.369215	0.189972	0.100149	0.0422992
266.2	0.778271	0.578097	0.369236	0.189999	0.100688	0.042645
266.4	0.778617	0.5785	0.36943	0.189872	0.101269	0.0425183
266.6	0.778881	0.578264	0.369435	0.190133	0.101082	0.0421595
266.8	0.779466	0.578635	0.369989	0.190174	0.101591	0.042358
267	0.779393	0.578796	0.37021	0.189876	0.102143	0.0427467
267.2	0.779073	0.578527	0.370384	0.189715	0.102323	0.0426625
267.4	0.779879	0.578815	0.37097	0.189497	0.102487	0.0427234
267.6	0.780712	0.579675	0.371498	0.189771	0.102569	0.0432227
267.8	0.780836	0.580287	0.371301	0.189673	0.102339	0.0431308
268	0.780677	0.580989	0.371761	0.189837	0.101855	0.0429468
268.2	0.780787	0.581194	0.372175	0.190211	0.101556	0.0427177
268.4	0.78114	0.58097	0.372106	0.190592	0.101058	0.0429326
268.6	0.78088	0.581228	0.372275	0.190735	0.100814	0.0431762
268.8	0.780717	0.581275	0.372638	0.191236	0.100631	0.0433087
269	0.780987	0.581484	0.372205	0.191994	0.100419	0.0431628
269.2	0.781081	0.581434	0.372172	0.192279	0.100534	0.0430618
269.4	0.780825	0.581961	0.372367	0.192735	0.100509	0.0433701
269.6	0.781103	0.582537	0.37286	0.192956	0.100228	0.0433646
269.8	0.781658	0.582732	0.373001	0.193061	0.100528	0.043131
270	0.781786	0.582519	0.373218	0.193407	0.100245	0.0429876
270.2	0.781857	0.582254	0.373325	0.193568	0.100181	0.0431294
270.4	0.782141	0.582064	0.373611	0.193602	0.100053	0.0433932
270.6	0.782444	0.58186	0.373774	0.193739	0.100401	0.0431533
270.8	0.782923	0.582011	0.374177	0.193594	0.101142	0.0429653
271	0.782746	0.582255	0.374077	0.19311	0.101317	0.0431353
271.2	0.78305	0.582161	0.374779	0.192689	0.101368	0.0428176
271.4	0.783572	0.582395	0.374971	0.192471	0.101273	0.0429033
271.6	0.783532	0.582668	0.375236	0.192536	0.10147	0.0429948
271.8	0.783334	0.582613	0.375495	0.19214	0.101717	0.0427192
272	0.783223	0.582671	0.375944	0.192342	0.101819	0.0429033
272.2	0.783418	0.58274	0.376557	0.192673	0.102326	0.0430528
272.4	0.783664	0.582983	0.377011	0.193542	0.102492	0.0432443
272.6	0.783892	0.583375	0.377549	0.194074	0.103009	0.0430341
272.8	0.784333	0.583625	0.377913	0.194697	0.103168	0.042981
273	0.784496	0.583741	0.377753	0.195138	0.10329	0.0428474
273.2	0.784383	0.584325	0.378154	0.195694	0.10376	0.0425586
273.4	0.784235	0.585054	0.37835	0.196006	0.103653	0.04249
273.6	0.784685	0.585282	0.378242	0.196334	0.103216	0.0422286
273.8	0.785009	0.585386	0.378543	0.196267	0.103029	0.0421062
274	0.785011	0.585187	0.3784	0.197087	0.102796	0.0420978
274.2	0.785484	0.585058	0.378451	0.197267	0.102317	0.0421491
274.4	0.785623	0.585376	0.378323	0.197425	0.102334	0.0425968
274.6	0.786005	0.585533	0.378229	0.197551	0.102702	0.0422691
274.8	0.786625	0.585644	0.378225	0.19731	0.102242	0.042385
275	0.786942	0.585882	0.377995	0.196756	0.102262	0.0427864
275.2	0.787448	0.585878	0.378278	0.196321	0.102165	0.0427962
275.4	0.787415	0.585538	0.378223	0.19631	0.102106	0.043204
275.6	0.787701	0.585921	0.378748	0.196379	0.102631	0.0432248
275.8	0.787925	0.586031	0.379139	0.196575	0.102797	0.0435715
276	0.788014	0.586265	0.379377	0.197057	0.102865	0.0439459
276.2	0.788388	0.586379	0.379636	0.197363	0.103643	0.0438892
276.4	0.789091	0.586252	0.379978	0.197762	0.10395	0.0442585
276.6	0.789285	0.586484	0.380219	0.197341	0.103842	0.0441326
276.8	0.789355	0.586708	0.380266	0.19747	0.103901	0.0442305
277	0.789449	0.586659	0.379686	0.197466	0.104145	0.0442408
277.2	0.789082	0.586997	0.379967	0.197644	0.104303	0.0443079
277.4	0.789157	0.587566	0.379709	0.197227	0.104045	0.0446337
277.6	0.789237	0.587932	0.379872	0.197489	0.104067	0.0444779
277.8	0.789246	0.588341	0.380158	0.197462	0.104073	0.0441516
278	0.78915	0.588455	0.379992	0.197945	0.10434	0.0436346
278.2	0.789176	0.5886	0.379768	0.19792	0.103763	0.0437227
278.4	0.788998	0.588748	0.37963	0.198116	0.104246	0.0440391
278.6	0.788997	0.588952	0.380108	0.198341	0.104485	0.0436987
278.8	0.789016	0.58905	0.380151	0.198212	0.104466	0.0439281
279	0.788475	0.589147	0.380293	0.198258	0.104689	0.0439206
279.2	0.788563	0.589573	0.380712	0.198395	0.104731	0.0440663
279.4	0.788702	0.589958	0.381294	0.198956	0.10506	0.044351
279.6	0.789189	0.590053	0.382021	0.199758	0.105189	0.0443633
279.8	0.789532	0.590306	0.383059	0.200216	0.105318	0.0449228
280	0.789912	0.590272	0.383975	0.200633	0.105532	0.0447833
280.2	0.790252	0.590118	0.384343	0.200434	0.105934	0.0445695
280.4	0.790622	0.590096	0.385018	0.200118	0.105517	0.0450479
280.6	0.790896	0.59044	0.385573	0.200189	0.104761	0.0447617
280.8	0.791957	0.590312	0.38568	0.200187	0.104909	0.0447069
281	0.792222	0.590738	0.386102	0.200012	0.104383	0.0446387
281.2	0.792691	0.590944	0.386737	0.200011	0.104076	0.0444533
281.4	0.7931	0.591158	0.386553	0.199909	0.103534	0.0444587
281.6	0.793294	0.591085	0.386363	0.200142	0.103648	0.0437489
281.8	0.793529	0.591274	0.386264	0.200484	0.103868	0.0441447
282	0.793765	0.591324	0.386293	0.200541	0.104058	0.0439268
282.2	0.793366	0.591528	0.385909	0.200795	0.103937	0.0438969
282.4	0.79296	0.591818	0.386103	0.200793	0.104307	0.0440107
282.6	0.793293	0.592454	0.385957	0.2011	0.104538	0.0440807
282.8	0.793097	0.592511	0.385358	0.200835	0.104564	0.0444076
283	0.792974	0.592779	0.385137	0.200862	0.10465	0.0445614
283.2	0.793688	0.593732	0.384855	0.200958	0.104856	0.0449607
283.4	0.794157	0.593808	0.384939	0.201667	0.105079	0.0450878
283.6	0.794363	0.594095	0.385456	0.201872	0.105372	0.0452266
283.8	0.794514	0.594889	0.386315	0.202036	0.106104	0.0453445
284	0.794628	0.595318	0.386431	0.202221	0.106279	0.0447426
284.2	0.794527	0.595777	0.386363	0.20207	0.106634	0.0450335
284.4	0.794502	0.596335	0.386624	0.201975	0.106878	0.0452795
284.6	0.794867	0.596637	0.386871	0.20214	0.106628	0.0446924
284.8	0.795513	0.596724	0.387302	0.201601	0.106706	0.0445941
285	0.795253	0.597074	0.388033	0.201663	0.106413	0.0446291
285.2	0.795478	0.596501	0.387888	0.201916	0.10634	0.0446132
285.4	0.795429	0.596687	0.388142	0.201887	0.105859	0.0449242
285.6	0.795769	0.596945	0.388405	0.201782	0.106343	0.0445668
285.8	0.795928	0.597318	0.389079	0.202361	0.10644	0.0449143
286	0.796056	0.597553	0.389619	0.202353	0.106425	0.0445408
286.2	0.796113	0.59806	0.39009	0.202479	0.106234	0.04494
286.4	0.796832	0.598167	0.390453	0.202311	0.10626	0.0452525
286.6	0.797743	0.598023	0.390768	0.202405	0.106365	0.0453907
286.8	0.798182	0.597628	0.39085	0.202065	0.106449	0.0455347
287	0.798425	0.597185	0.3912	0.20184	0.106713	0.0458116
287.2	0.79879	0.597344	0.390962	0.202298	0.106972	0.0458274
287.4	0.79913	0.597329	0.391294	0.202698	0.107326	0.0457943
287.6	0.799105	0.597581	0.391841	0.202696	0.107754	0.0457776
287.8	0.798894	0.597585	0.391811	0.20287	0.108029	0.0458354
288	0.799222	0.597707	0.392173	0.203141	0.108277	0.0458669
288.2	0.799028	0.597904	0.392412	0.203479	0.108939	0.046541
288.4	0.799144	0.597874	0.392298	0.203226	0.109175	0.0464481
288.6	0.799146	0.598102	0.392555	0.203301	0.108933	0.0464126
288.8	0.799042	0.598101	0.392992	0.203125	0.108764	0.0467825
289	0.798602	0.598164	0.392808	0.203444	0.10833	0.0468532
289.2	0.798805	0.598736	0.392685	0.203763	0.107899	0.0465198
289.4	0.799057	0.599673	0.393272	0.204018	0.107342	0.0466001
289.6	0.799253	0.600234	0.392831	0.204406	0.107343	0.0465955
289.8	0.799496	0.600814	0.392747	0.204916	0.107314	0.0469026
290	0.799409	0.601362	0.392816	0.204717	0.107553	0.0470042
290.2	0.799809	0.601918	0.392922	0.20456	0.107434	0.0471389
290.4	0.800023	0.601989	0.393039	0.20462	0.107812	0.0470903
290.6	0.800717	0.602339	0.3933	0.20484	0.10807	0.0471585
290.8	0.801286	0.602319	0.392989	0.204975	0.108803	0.0472664
291	0.801095	0.602464	0.393347	0.20486	0.109008	0.0474211
291.2	0.801436	0.602936	0.39331	0.20538	0.109044	0.0471437
291.4	0.801921	0.602672	0.393344	0.205577	0.109343	0.0470559
291.6	0.802467	0.602487	0.393466	0.205918	0.109495	0.0468208
291.8	0.802704	0.602485	0.393676	0.205948	0.109812	0.0467334
292	0.80363	0.602641	0.394159	0.206487	0.110364	0.0467111
292.2	0.803698	0.602552	0.394322	0.206822	0.110657	0.0467831
292.4	0.803985	0.602585	0.394658	0.206952	0.110667	0.0466817
292.6	0.803662	0.602824	0.395628	0.207345	0.110747	0.0469102
292.8	0.8039	0.602521	0.395761	0.207382	0.110299	0.046643
293	0.804022	0.603014	0.395808	0.207541	0.110507	0.0465908
293.2	0.804061	0.603461	0.396266	0.207874	0.110492	0.0467909
293.4	0.803922	0.603649	0.396333	0.208155	0.110072	0.047469
293.6	0.803728	0.603837	0.395998	0.208452	0.110404	0.0476562
293.8	0.803606	0.603991	0.396369	0.208437	0.110384	0.0477833
294	0.803062	0.604	0.396763	0.208232	0.1106	0.0478727
294.2	0.803265	0.604214	0.397167	0.208266	0.110672	0.0481302
294.4	0.803348	0.604253	0.397336	0.208588	0.110917	0.0485817
294.6	0.803952	0.604297	0.397613	0.208966	0.111038	0.048415
294.8	0.804257	0.60457	0.397837	0.209031	0.111247	0.0484993
295	0.804382	0.604638	0.398435	0.208566	0.110788	0.0483538
295.2	0.804811	0.604101	0.39837	0.208463	0.110682	0.0478761
295.4	0.805079	0.603968	0.398069	0.208507	0.110594	0.0478661
295.6	0.805374	0.604417	0.398238	0.208556	0.110218	0.0475843
295.8	0.805845	0.604473	0.398078	0.208782	0.110162	0.0475114
296	0.806171	0.604904	0.398089	0.208974	0.109781	0.0475701
296.2	0.806017	0.605222	0.398643	0.209243	0.109579	0.0473241
296.4	0.806263	0.606165	0.39897	0.209469	0.109636	0.0473326
296.6	0.806178	0.605819	0.398832	0.209634	0.109903	0.047144
296.8	0.806532	0.605924	0.398507	0.209572	0.109867	0.046932
297	0.806309	0.606714	0.398349	0.209581	0.11047	0.0473996
297.2	0.806093	0.606952	0.398281	0.209596	0.11031	0.0478424
297.4	0.805926	0.60746	0.398595	0.209994	0.110468	0.0479337
297.6	0.805886	0.607481	0.399	0.21026	0.111045	0.0479793
297.8	0.805982	0.607874	0.399041	0.210432	0.11129	0.0481268
298	0.805789	0.608004	0.39926	0.210447	0.112193	0.0481654
298.2	0.806236	0.607858	0.399601	0.210948	0.112618	0.0482058
298.4	0.806333	0.607924	0.399489	0.210997	0.11289	0.0483704
298.6	0.807073	0.6081	0.400275	0.211045	0.113385	0.0481089
298.8	0.807749	0.608591	0.400655	0.210841	0.113612	0.048392
299	0.807909	0.608607	0.401347	0.210682	0.113604	0.0484214
299.2	0.80808	0.608833	0.401269	0.210921	0.113568	0.0486792
299.4	0.808036	0.609911	0.401528	0.210982	0.113403	0.0489688
299.6	0.808428	0.610215	0.401538	0.211107	0.113206	0.0488061
299.8	0.809118	0.610264	0.401666	0.211529	0.112932	0.0485844
300	0.80927	0.610697	0.402344	0.211433	0.112459	0.0484762
300.2	0.809503	0.611089	0.402817	0.211486	0.112627	0.0482344
300.4	0.809487	0.6114	0.403214	0.211708	0.112521	0.0481999
300.6	0.809462	0.610773	0.403388	0.212047	0.112666	0.0480011
300.8	0.809659	0.610912	0.403958	0.212032	0.112258	0.0481332
301	0.809709	0.611098	0.403882	0.212301	0.111941	0.0483222
301.2	0.809498	0.611189	0.404481	0.212029	0.111889	0.0480752
301.4	0.809338	0.611573	0.404831	0.212406	0.112017	0.0481129
301.6	0.809614	0.611561	0.404977	0.212738	0.112325	0.0480679
301.8	0.809467	0.611875	0.40488	0.212924	0.112692	0.0476405
302	0.809722	0.611315	0.405268	0.21283	0.112737	0.0474793
302.2	0.810188	0.610942	0.405522	0.213093	0.112734	0.0476619
302.4	0.81045	0.611369	0.405678	0.213061	0.112613	0.0475812
302.6	0.810994	0.611383	0.40642	0.213083	0.112849	0.0476898
302.8	0.811628	0.611726	0.406224	0.213116	0.112889	0.0478621
303	0.811964	0.612093	0.406334	0.213545	0.112928	0.0483394
303.2	0.812361	0.61238	0.405775	0.213696	0.112739	0.0489878
303.4	0.812603	0.612719	0.405746	0.213853	0.112855	0.0491344
303.6	0.813166	0.61273	0.405406	0.214318	0.113071	0.0494524
303.8	0.813398	0.613083	0.405386	0.214438	0.11306	0.0492819
304	0.813574	0.61298	0.405276	0.214189	0.112991	0.0497262
304.2	0.813512	0.613187	0.405718	0.214379	0.11324	0.0499929
304.4	0.813524	0.613359	0.405827	0.214782	0.113144	0.0502274
304.6	0.813614	0.613163	0.405615	0.214745	0.113368	0.0501056
304.8	0.813729	0.613457	0.405796	0.2147	0.113332	0.0500125
305	0.813719	0.613799	0.405914	0.214423	0.11329	0.0500262
305.2	0.813579	0.614252	0.406154	0.214141	0.113617	0.0494658
305.4	0.813739	0.614618	0.406407	0.214585	0.113795	0.049289
305.6	0.813914	0.614745	0.406943	0.214861	0.113862	0.0486555
305.8	0.813714	0.614533	0.407035	0.214831	0.113957	0.0481302
306	0.81359	0.614907	0.407217	0.215436	0.11369	0.0480855
306.2	0.813566	0.615108	0.407956	0.215587	0.113427	0.0479846
306.4	0.813805	0.615705	0.40909	0.21601	0.113205	0.047752
306.6	0.814208	0.615402	0.409621	0.216439	0.112806	0.0480216
306.8	0.814471	0.616148	0.409704	0.217037	0.112982	0.0479052
307	0.814857	0.616233	0.409608	0.217735	0.113421	0.0483194
307.2	0.814855	0.616437	0.409956	0.217892	0.113134	0.0486226
307.4	0.815396	0.617104	0.410454	0.21825	0.113408	0.0489491
307.6	0.815421	0.61725	0.410435	0.218361	0.113558	0.0496193
307.8	0.815417	0.617416	0.410243	0.218264	0.113396	0.0498202
308	0.815516	0.61748	0.410565	0.218405	0.11322	0.0505365
308.2	0.815642	0.617631	0.410896	0.218254	0.113604	0.0511827
308.4	0.815921	0.61777	0.410691	0.21798	0.113711	0.0513188
308.6	0.815997	0.617672	0.410789	0.217358	0.113578	0.0513021
308.8	0.816099	0.618078	0.41092	0.217436	0.113633	0.0515221
309	0.816053	0.617959	0.41079	0.217238	0.113923	0.0516066
309.2	0.81598	0.617767	0.410535	0.217402	0.114654	0.0516511
309.4	0.815931	0.618034	0.41048	0.217596	0.11528	0.0515654
309.6	0.815894	0.618009	0.410208	0.217695	0.11571	0.0515912
309.8	0.815855	0.618068	0.410114	0.218111	0.11624	0.0520058
310	0.816081	0.618449	0.410417	0.218611	0.116535	0.0521696
310.2	0.816751	0.617586	0.410786	0.218749	0.116987	0.05205
310.4	0.817533	0.617515	0.41106	0.219418	0.117185	0.0518463
310.6	0.817937	0.617042	0.411079	0.219812	0.117342	0.0520772
310.8	0.818142	0.617485	0.411192	0.22003	0.118082	0.0518086
311	0.818933	0.617311	0.411337	0.220147	0.118266	0.0521429
311.2	0.819379	0.617787	0.412558	0.219989	0.118141	0.0521853
311.4	0.820045	0.61806	0.412564	0.2202	0.11824	0.0520952
311.6	0.820199	0.618309	0.412585	0.220408	0.117965	0.0519429
311.8	0.820183	0.61891	0.413104	0.220504	0.117504	0.0522097
312	0.820377	0.619428	0.413647	0.220341	0.117314	0.0523267
312.2	0.820802	0.619858	0.413854	0.220252	0.117022	0.0522206
312.4	0.820793	0.620754	0.414328	0.22046	0.116668	0.0518109
312.6	0.820787	0.621173	0.414424	0.22013	0.116104	0.0515058
312.8	0.820462	0.621646	0.414274	0.220496	0.11662	0.0515291
313	0.820497	0.621973	0.414038	0.220293	0.117125	0.0514826
313.2	0.820119	0.622158	0.413939	0.220246	0.117349	0.051064
313.4	0.819764	0.622542	0.413692	0.220316	0.117393	0.0506349
313.6	0.819735	0.622835	0.413507	0.220131	0.117755	0.0508037
313.8	0.819749	0.623397	0.41359	0.220414	0.117834	0.0508267
314	0.820276	0.623215	0.413511	0.220289	0.118092	0.0503135
314.2	0.820261	0.623118	0.413409	0.220257	0.118086	0.0499062
314.4	0.820713	0.622957	0.413702	0.22055	0.117811	0.0498557
314.6	0.82083	0.622711	0.413843	0.22091	0.1178	0.0502762
314.8	0.82121	0.622611	0.414002	0.220966	0.117605	0.0502495
315	0.821807	0.622322	0.414628	0.220979	0.117636	0.0506002
315.2	0.821916	0.62265	0.41475	0.221011	0.117654	0.050404
315.4	0.822114	0.622634	0.415091	0.221319	0.117234	0.0503885
315.6	0.822409	0.623307	0.415964	0.22164	0.116934	0.0505608
315.8	0.82277	0.623259	0.416826	0.221475	0.116829	0.0510376
316	0.823191	0.623705	0.417088	0.221355	0.11711	0.0510356
316.2	0.823574	0.62389	0.417476	0.221538	0.116911	0.051153
316.4	0.823338	0.623993	0.418165	0.221522	0.117537	0.0510586
316.6	0.82362	0.623867	0.418067	0.221439	0.118105	0.0509555
316.8	0.823645	0.624263	0.418456	0.221622	0.118682	0.0514695
317	0.82365	0.624802	0.418689	0.221599	0.11866	0.0511907
317.2	0.823296	0.624623	0.41844	0.22179	0.118659	0.0509526
317.4	0.822905	0.624758	0.418701	0.222358	0.119026	0.0510518
317.6	0.823041	0.625194	0.419013	0.222475	0.119193	0.0510893
317.8	0.822974	0.625716	0.419388	0.223054	0.119104	0.051391
318	0.82327	0.62589	0.419525	0.223103	0.11923	0.0513668
318.2	0.823368	0.626046	0.4198	0.223171	0.119191	0.0517013
318.4	0.823959	0.625801	0.419765	0.223656	0.119093	0.0519726
318.6	0.824015	0.626278	0.41973	0.224221	0.119088	0.0521705
318.8	0.824367	0.626601	0.41967	0.224328	0.119344	0.0520036
319	0.824277	0.626871	0.419882	0.224461	0.119244	0.0520526
319.2	0.824399	0.627776	0.419814	0.224829	0.119254	0.0518629
319.4	0.824723	0.628409	0.420372	0.224681	0.119445	0.0516219
319.6	0.824939	0.628776	0.420499	0.224739	0.119502	0.051593
319.8	0.824872	0.628606	0.420653	0.224409	0.11952	0.0518332
320	0.824619	0.629316	0.420916	0.224785	0.119912	0.0519711
320.2	0.824936	0.629137	0.420862	0.224892	0.120331	0.0522109
320.4	0.824733	0.629686	0.421021	0.22494	0.120845	0.0524489
320.6	0.824974	0.630187	0.420839	0.224985	0.12088	0.0528694
320.8	0.825064	0.6307	0.421113	0.2251	0.120823	0.0531246
321	0.825141	0.630215	0.420605	0.225501	0.120603	0.0532433
321.2	0.825157	0.629489	0.420335	0.225714	0.120771	0.0529764
321.4	0.825056	0.629536	0.420892	0.226058	0.121201	0.0529314
321.6	0.825467	0.629543	0.421176	0.225658	0.120829	0.0532426
321.8	0.82586	0.629677	0.421447	0.225861	0.120808	0.0536972
322	0.826517	0.629644	0.421811	0.225855	0.120572	0.0534405
322.2	0.826978	0.62935	0.421793	0.225804	0.120741	0.053267
322.4	0.827464	0.629428	0.421768	0.226163	0.120752	0.0527596
322.6	0.82769	0.629426	0.421891	0.226514	0.121068	0.0521811
322.8	0.828034	0.629098	0.421756	0.226389	0.12135	0.0514874
323	0.828223	0.628936	0.421919	0.226189	0.121337	0.0515342
323.2	0.828738	0.629357	0.422018	0.226367	0.121961	0.0514578
323.4	0.828608	0.629498	0.422151	0.225968	0.122188	0.0513254
323.6	0.828677	0.629716	0.422649	0.226372	0.122364	0.0515476
323.8	0.82874	0.629712	0.42332	0.226493	0.122494	0.0515156
324	0.829164	0.630329	0.423536	0.226564	0.12279	0.0518148
324.2	0.829327	0.630242	0.423671	0.226657	0.122739	0.0522484
324.4	0.829318	0.630779	0.423836	0.22692	0.122783	0.0526469
324.6	0.829486	0.630951	0.42403	0.227227	0.122995	0.0528466
324.8	0.829661	0.631043	0.423835	0.227485	0.122966	0.0529869
325	0.829595	0.630885	0.423844	0.227552	0.122476	0.0532218
325.2	0.829679	0.631038	0.42421	0.227298	0.123076	0.0529794
325.4	0.829686	0.631323	0.424631	0.227248	0.12303	0.0534695
325.6	0.830269	0.631494	0.425196	0.227393	0.122404	0.0539632
325.8	0.830665	0.631501	0.425588	0.227875	0.122458	0.0541375
326	0.830634	0.631617	0.425864	0.227755	0.122449	0.0540083
326.2	0.830858	0.631573	0.425943	0.227741	0.122471	0.0539928
326.4	0.831268	0.631725	0.42626	0.228249	0.122572	0.054092
326.6	0.831105	0.631711	0.426196	0.22846	0.122434	0.0542017
326.8	0.831295	0.632124	0.426503	0.228562	0.122488	0.0543741
327	0.831811	0.632285	0.426675	0.229178	0.12251	0.0547779
327.2	0.831788	0.632616	0.426964	0.229541	0.122988	0.0544274
327.4	0.832356	0.632802	0.427041	0.229292	0.122893	0.054089
327.6	0.832899	0.633336	0.427639	0.22969	0.123036	0.0542018
327.8	0.832966	0.632984	0.427954	0.229728	0.122759	0.0539552
328	0.833124	0.633328	0.427945	0.229745	0.122554	0.0543218
328.2	0.833288	0.633584	0.428019	0.229902	0.122612	0.0542009
328.4	0.833385	0.633844	0.427622	0.22995	0.122549	0.0543034
328.6	0.833551	0.634185	0.42792	0.229895	0.12268	0.0541533
328.8	0.833378	0.634435	0.428218	0.229518	0.122016	0.054133
329	0.833355	0.634429	0.428822	0.229271	0.121679	0.0542473
329.2	0.833611	0.634846	0.429068	0.228967	0.121975	0.054149
329.4	0.83321	0.63525	0.429338	0.228745	0.121754	0.054136
329.6	0.833547	0.635926	0.429668	0.228958	0.121495	0.0543799
329.8	0.833248	0.635848	0.429759	0.22896	0.121838	0.0541043
330	0.833058	0.636093	0.429807	0.228967	0.121783	0.0541359
330.2	0.833506	0.636387	0.429973	0.229993	0.121927	0.0541978
330.4	0.833317	0.636391	0.429609	0.230519	0.122227	0.0543285
330.6	0.832943	0.636803	0.429888	0.230642	0.121893	0.0544019
330.8	0.833331	0.63653	0.43017	0.231236	0.122239	0.0540695
331	0.833872	0.636043	0.430156	0.231645	0.122706	0.0538407
331.2	0.834181	0.636105	0.430099	0.231388	0.122768	0.0536659
331.4	0.834691	0.636043	0.429668	0.231529	0.122652	0.0540099
331.6	0.834591	0.635949	0.429782	0.231873	0.123003	0.054074
331.8	0.83491	0.635745	0.429618	0.23192	0.123174	0.0541356
332	0.835588	0.635985	0.429922	0.231776	0.123335	0.054393
332.2	0.835599	0.63611	0.429936	0.231217	0.123227	0.0545896
332.4	0.835952	0.636122	0.430512	0.231261	0.123097	0.0547565
332.6	0.836354	0.63628	0.431515	0.231025	0.123468	0.0547022
332.8	0.836334	0.636363	0.431832	0.230748	0.123134	0.054323
333	0.836811	0.636844	0.432097	0.231039	0.123314	0.0543732
333.2	0.83666	0.637497	0.432126	0.231241	0.123487	0.0543113
333.4	0.836902	0.637577	0.431875	0.231674	0.12382	0.0546023
333.6	0.837324	0.637852	0.432174	0.232258	0.124086	0.0547315
333.8	0.837539	0.637996	0.432482	0.232758	0.124646	0.0546012
334	0.837854	0.638249	0.432769	0.233357	0.124915	0.0546184
334.2	0.837706	0.638308	0.432795	0.234037	0.125418	0.0548173
334.4	0.837029	0.638917	0.43317	0.233833	0.125325	0.0550798
334.6	0.837033	0.639342	0.43372	0.234134	0.125651	0.0549708
334.8	0.83768	0.639212	0.43383	0.234544	0.125847	0.0551017
335	0.838102	0.639378	0.433991	0.234598	0.126074	0.0551253
335.2	0.838147	0.639446	0.433829	0.234548	0.125994	0.0554218
335.4	0.837846	0.639446	0.433476	0.234874	0.126208	0.05546
335.6	0.837757	0.639789	0.433843	0.234639	0.126339	0.0550916
335.8	0.83799	0.640146	0.434004	0.234501	0.126194	0.0556427
336	0.838233	0.640068	0.434452	0.234056	0.126063	0.0556058
336.2	0.837915	0.640565	0.43449	0.233654	0.125803	0.055871
336.4	0.838268	0.640755	0.434858	0.233379	0.126088	0.0555035
336.6	0.838253	0.64105	0.434749	0.233339	0.12618	0.0555502
336.8	0.838666	0.641339	0.434755	0.233448	0.126098	0.0554497
337	0.838965	0.641493	0.434932	0.233992	0.126518	0.0557971
337.2	0.839076	0.641485	0.434588	0.234479	0.126575	0.0558611
337.4	0.839541	0.641716	0.434578	0.23455	0.126526	0.0560068
337.6	0.839678	0.642215	0.435223	0.234639	0.126884	0.0557467
337.8	0.839804	0.64241	0.435392	0.235336	0.126766	0.0555915
338	0.839704	0.642455	0.43549	0.235539	0.127124	0.0557871
338.2	0.839836	0.642795	0.436068	0.235932	0.127152	0.0560047
338.4	0.840211	0.642873	0.436352	0.23603	0.127076	0.0557692
338.6	0.840628	0.642115	0.436233	0.23626	0.127514	0.05553
338.8	0.841001	0.642479	0.436436	0.236806	0.127231	0.0554291
339	0.841072	0.642367	0.43646	0.236932	0.127284	0.0548809
339.2	0.841272	0.642078	0.436515	0.236911	0.127192	0.054717
339.4	0.841251	0.641866	0.436934	0.236924	0.126771	0.0543808
339.6	0.841075	0.641775	0.437151	0.236609	0.126735	0.0542879
339.8	0.84121	0.641858	0.437101	0.236466	0.126571	0.054344
340	0.841598	0.641736	0.437196	0.236294	0.126562	0.0544497
340.2	0.841548	0.64201	0.437413	0.236083	0.126375	0.0548991
340.4	0.84172	0.641724	0.437531	0.235933	0.126283	0.0550477
340.6	0.842105	0.642293	0.438082	0.235977	0.1259	0.0560609
340.8	0.84251	0.642126	0.43829	0.236068	0.126049	0.0567682
341	0.842662	0.642494	0.438349	0.236264	0.126325	0.0570748
341.2	0.842563	0.643414	0.438633	0.236239	0.126235	0.057438
341.4	0.842723	0.644077	0.439024	0.235976	0.126314	0.0579205
341.6	0.842999	0.644458	0.439129	0.236537	0.126627	0.0582488
341.8	0.842821	0.644902	0.43908	0.237094	0.126475	0.0584628
342	0.84291	0.645481	0.43935	0.236891	0.126814	0.0585866
342.2	0.843166	0.645494	0.439451	0.237234	0.126776	0.0584099
342.4	0.843079	0.645635	0.439067	0.237509	0.126887	0.0580666
342.6	0.842997	0.646124	0.43891	0.237944	0.127135	0.0576722
342.8	0.843103	0.647046	0.439035	0.238613	0.127076	0.0569854
343	0.843358	0.646577	0.439246	0.238862	0.127616	0.0564886
343.2	0.843636	0.646885	0.439754	0.239123	0.127982	0.0561425
343.4	0.843576	0.646757	0.440176	0.238981	0.128428	0.0557602
343.6	0.843534	0.647256	0.439942	0.238987	0.128674	0.0555091
343.8	0.843694	0.647689	0.440314	0.239081	0.128766	0.054679
344	0.843803	0.647772	0.440358	0.238897	0.128775	0.0550636
344.2	0.844235	0.647961	0.440517	0.238753	0.128792	0.0553581
344.4	0.844384	0.648065	0.440873	0.238722	0.128903	0.0557476
344.6	0.84469	0.648263	0.441101	0.238266	0.128784	0.0565839
344.8	0.845145	0.648013	0.441097	0.2381	0.129031	0.0570311
345	0.845155	0.648642	0.441434	0.238181	0.129151	0.0570396
345.2	0.845091	0.648513	0.441959	0.238432	0.129512	0.0576446
345.4	0.845007	0.648001	0.441804	0.238221	0.129453	0.0579947
345.6	0.845356	0.647614	0.4415	0.2384	0.12936	0.058294
345.8	0.845217	0.647829	0.441363	0.238298	0.129104	0.0581783
346	0.845734	0.647907	0.441278	0.23829	0.128941	0.058335
346.2	0.845991	0.647645	0.440945	0.238422	0.129024	0.0584916
346.4	0.846092	0.647834	0.441201	0.238707	0.128991	0.0583048
346.6	0.846577	0.647666	0.441	0.238848	0.128958	0.0584546
346.8	0.846846	0.647522	0.441551	0.239111	0.129263	0.0583302
347	0.847149	0.64737	0.442084	0.239524	0.129801	0.0580926
347.2	0.847446	0.648255	0.442722	0.239541	0.130068	0.0577487
347.4	0.847523	0.648151	0.442646	0.239946	0.130119	0.0578213
347.6	0.847904	0.648871	0.443002	0.240314	0.130241	0.0577503
347.8	0.848026	0.6489	0.443334	0.24063	0.130129	0.0576243
348	0.848196	0.649355	0.443135	0.240727	0.130415	0.0584371
348.2	0.848371	0.649931	0.443656	0.241122	0.130491	0.0585593
348.4	0.848495	0.650045	0.443989	0.241174	0.130422	0.0585719
348.6	0.848861	0.650519	0.443987	0.241425	0.130411	0.0585421
348.8	0.849036	0.650496	0.444602	0.241617	0.130475	0.0582894
349	0.848585	0.650646	0.444786	0.242457	0.130635	0.0582892
349.2	0.84885	0.650596	0.445237	0.242454	0.13097	0.0582682
349.4	0.849028	0.650895	0.445424	0.242476	0.13066	0.0578695
349.6	0.849747	0.651375	0.445295	0.242679	0.130675	0.0578665
349.8	0.849868	0.651553	0.445416	0.242866	0.130479	0.0576102
350	0.85013	0.652146	0.445531	0.242916	0.130668	0.0580849
350.2	0.849843	0.652008	0.445335	0.242714	0.130821	0.0581269
350.4	0.849793	0.652083	0.445323	0.242743	0.13101	0.0580159
350.6	0.850193	0.652063	0.445311	0.242429	0.13121	0.0584178
350.8	0.849802	0.651887	0.445684	0.242943	0.131474	0.0577763
351	0.849794	0.651983	0.445877	0.243554	0.131791	0.05792
351.2	0.85	0.652003	0.446097	0.243756	0.131922	0.0581239
351.4	0.850115	0.651937	0.44589	0.244056	0.131712	0.0588104
351.6	0.850475	0.652076	0.446347	0.244031	0.131866	0.0590403
351.8	0.850189	0.65171	0.446506	0.243538	0.131306	0.0594494
352	0.849828	0.652171	0.446672	0.243165	0.131197	0.059354
352.2	0.850357	0.652071	0.446858	0.243316	0.130837	0.0589143
352.4	0.851095	0.651685	0.447046	0.243374	0.131294	0.0587443
352.6	0.851387	0.651678	0.447479	0.243633	0.131596	0.0586351
352.8	0.851471	0.651397	0.447526	0.243386	0.131567	0.0585433
353	0.851857	0.651677	0.447938	0.243789	0.131748	0.0585157
353.2	0.852899	0.652163	0.44836	0.243615	0.131974	0.0584773
353.4	0.853389	0.652418	0.448559	0.243526	0.132	0.0587087
353.6	0.853618	0.652482	0.448358	0.243386	0.132397	0.0588207
353.8	0.853695	0.652629	0.44854	0.243416	0.13277	0.0585498
354	0.853443	0.653234	0.448215	0.243405	0.132907	0.0588062
354.2	0.853668	0.653054	0.448181	0.242936	0.132827	0.0583691
354.4	0.854118	0.653142	0.448237	0.243367	0.133484	0.058384
354.6	0.854394	0.653218	0.448404	0.243596	0.133627	0.0584728
354.8	0.854146	0.65319	0.448621	0.24461	0.133458	0.05773
355	0.854479	0.653553	0.44926	0.244897	0.133591	0.058307
355.2	0.854618	0.653851	0.449249	0.24479	0.133269	0.0582357
355.4	0.854058	0.654363	0.449096	0.24475	0.132904	0.0583591
355.6	0.853629	0.654614	0.449746	0.244871	0.132669	0.0580386
355.8	0.853346	0.654409	0.450132	0.244909	0.132322	0.0579056
356	0.853147	0.654644	0.450026	0.245172	0.132289	0.0572645
356.2	0.853695	0.654618	0.449844	0.246221	0.132759	0.0574636
356.4	0.853427	0.654826	0.450318	0.246258	0.133074	0.0576581
356.6	0.853798	0.654998	0.450305	0.246405	0.133095	0.0576187
356.8	0.853513	0.655159	0.450621	0.246616	0.13319	0.0576898
357	0.853998	0.655741	0.451191	0.246588	0.133185	0.0584084
357.2	0.854045	0.656042	0.451126	0.2466	0.132832	0.0588755
357.4	0.853846	0.656309	0.451234	0.246531	0.132857	0.0591134
357.6	0.853773	0.656485	0.451394	0.246551	0.132738	0.0590751
357.8	0.854025	0.656591	0.451138	0.246186	0.13276	0.0588943
358	0.854243	0.6569	0.451242	0.246163	0.132326	0.0591133
358.2	0.855342	0.656834	0.451602	0.245883	0.132558	0.0591853
358.4	0.855812	0.656822	0.451215	0.246747	0.132607	0.0595837
358.6	0.855953	0.656877	0.451236	0.247109	0.132081	0.0594512
358.8	0.85576	0.657185	0.451638	0.247575	0.132054	0.0593015
359	0.856056	0.657439	0.45197	0.247428	0.131896	0.0592589
359.2	0.85627	0.657493	0.451562	0.247658	0.131493	0.0590236
359.4	0.856239	0.657442	0.451688	0.247848	0.131494	0.0589551
359.6	0.856718	0.657119	0.451988	0.247622	0.131659	0.0589425
359.8	0.857339	0.65711	0.451874	0.247585	0.131862	0.0589685
360	0.857097	0.657511	0.451519	0.247576	0.131947	0.0591988
360.2	0.857412	0.657881	0.451895	0.247897	0.132292	0.0597216
360.4	0.857179	0.657831	0.452328	0.247441	0.132714	0.0594074
360.6	0.857744	0.657773	0.452692	0.247566	0.133027	0.0593668
360.8	0.857532	0.658125	0.453815	0.247346	0.132923	0.0594988
361	0.857826	0.658207	0.454083	0.247031	0.132936	0.0601231
361.2	0.857632	0.65819	0.45425	0.247388	0.133099	0.0598899
361.4	0.857986	0.658559	0.454461	0.247416	0.133994	0.0598788
361.6	0.858192	0.658346	0.454431	0.247252	0.134521	0.0599538
361.8	0.858394	0.65856	0.454097	0.247561	0.134653	0.0601657
362	0.858712	0.659088	0.454428	0.248065	0.134938	0.0605144
362.2	0.859223	0.65869	0.454308	0.248439	0.135087	0.0605867
362.4	0.859321	0.658646	0.454057	0.248981	0.13489	0.0607305
362.6	0.85965	0.65862	0.454036	0.249522	0.13469	0.0606063
362.8	0.85971	0.659147	0.454544	0.249767	0.134645	0.0605715
363	0.860179	0.659039	0.45467	0.250063	0.134418	0.060176
363.2	0.860388	0.659371	0.454695	0.25066	0.134356	0.0604084
363.4	0.860597	0.659199	0.454655	0.250222	0.134816	0.0604214
363.6	0.860597	0.659181	0.454419	0.250098	0.134808	0.0603412
363.8	0.860476	0.65975	0.45454	0.250232	0.134786	0.0602179
364	0.859933	0.659899	0.454951	0.250122	0.134735	0.0604756
364.2	0.859836	0.660002	0.455577	0.250004	0.1349	0.0600773
364.4	0.859644	0.659958	0.455973	0.24975	0.135276	0.0600347
364.6	0.859841	0.660332	0.456719	0.249481	0.13499	0.0605467
364.8	0.859904	0.660507	0.457352	0.24952	0.135272	0.0607346
365	0.859883	0.660906	0.457413	0.249607	0.135958	0.0609453
365.2	0.859833	0.661531	0.457678	0.249712	0.136016	0.0612498
365.4	0.860168	0.661821	0.457531	0.249855	0.136477	0.0616044
365.6	0.860562	0.661981	0.457662	0.250183	0.136727	0.0623886
365.8	0.860966	0.662757	0.457734	0.25054	0.136596	0.0629025
366	0.861124	0.662714	0.457631	0.250722	0.136514	0.0631156
366.2	0.861586	0.662613	0.457951	0.251321	0.136236	0.0633862
366.4	0.862375	0.662846	0.458196	0.251759	0.136195	0.0636721
366.6	0.862658	0.663058	0.458213	0.252113	0.136494	0.0632795
366.8	0.862303	0.663559	0.459218	0.25233	0.136908	0.0626457
367	0.862285	0.663613	0.458958	0.252618	0.137396	0.0620003
367.2	0.86259	0.663665	0.45923	0.252802	0.137667	0.0615608
367.4	0.862857	0.663509	0.459411	0.252245	0.13806	0.0613064
367.6	0.862686	0.66367	0.459463	0.252408	0.138102	0.0607874
367.8	0.862891	0.663524	0.459656	0.252396	0.137785	0.0605312
368	0.862618	0.663405	0.459906	0.25245	0.137797	0.0602851
368.2	0.862907	0.662976	0.459844	0.252289	0.13799	0.0599022
368.4	0.863098	0.662759	0.459775	0.251941	0.138228	0.0602251
368.6	0.863335	0.662748	0.459885	0.251579	0.138237	0.0604581
368.8	0.86336	0.66302	0.459589	0.25127	0.138564	0.0604389
369	0.863488	0.663469	0.459677	0.251266	0.138533	0.0609189
369.2	0.863563	0.663164	0.459536	0.25172	0.138486	0.0615799
369.4	0.863921	0.663534	0.459354	0.251886	0.138639	0.0618329
369.6	0.86426	0.663689	0.459265	0.251984	0.138674	0.0624343
369.8	0.86413	0.663919	0.459174	0.25217	0.138189	0.0625968
370	0.864155	0.663539	0.459496	0.252398	0.137786	0.0631652
370.2	0.864373	0.663668	0.459815	0.252762	0.138119	0.0635236
370.4	0.864335	0.663928	0.459777	0.252771	0.13833	0.06331
370.6	0.864477	0.664249	0.459968	0.252438	0.139006	0.0629427
370.8	0.864101	0.664678	0.460701	0.252928	0.138727	0.0630007
371	0.864192	0.664493	0.460666	0.253452	0.138805	0.0629797
371.2	0.864326	0.664687	0.461456	0.253754	0.138454	0.0631443
371.4	0.864189	0.665014	0.46144	0.253938	0.138385	0.0633298
371.6	0.863932	0.664708	0.461251	0.254086	0.137977	0.0632909
371.8	0.864307	0.664731	0.461678	0.254012	0.137509	0.0632744
372	0.864033	0.664811	0.461855	0.253998	0.137239	0.0633476
372.2	0.86446	0.664551	0.461793	0.253465	0.13755	0.0632847
372.4	0.864691	0.664839	0.462015	0.253597	0.137604	0.0633346
372.6	0.86514	0.665369	0.462085	0.253847	0.137548	0.0631993
372.8	0.865269	0.665797	0.461973	0.253979	0.137582	0.0634864
373	0.865629	0.666003	0.462179	0.254586	0.137875	0.06346
373.2	0.865796	0.666359	0.462115	0.255047	0.138192	0.0631396
373.4	0.866026	0.666617	0.462188	0.254861	0.138267	0.0630232
373.6	0.8666	0.666799	0.461919	0.254917	0.138727	0.0633041
373.8	0.866453	0.66689	0.462254	0.255225	0.138887	0.063246
374	0.867032	0.667079	0.462758	0.255271	0.138801	0.0635155
374.2	0.866991	0.667092	0.462281	0.25516	0.139203	0.063012
374.4	0.867384	0.667621	0.462713	0.255306	0.139587	0.062593
374.6	0.8681	0.667922	0.463281	0.255523	0.139856	0.0627067
374.8	0.86767	0.667796	0.463642	0.256122	0.139935	0.0629094
375	0.867711	0.667538	0.463857	0.256244	0.140242	0.0628794
375.2	0.867794	0.667815	0.464241	0.256416	0.140077	0.0631829
375.4	0.86753	0.667595	0.464253	0.256522	0.140192	0.0634417
375.6	0.86764	0.667267	0.464833	0.256269	0.140345	0.0638675
375.8	0.86767	0.667631	0.464959	0.256119	0.140505	0.0642322
376	0.867342	0.667788	0.464684	0.256369	0.140888	0.0643389
376.2	0.867403	0.668047	0.464615	0.25667	0.141279	0.0643782
376.4	0.867616	0.668372	0.464407	0.257009	0.141187	0.0642107
376.6	0.867594	0.668665	0.464296	0.257213	0.141007	0.0643897
376.8	0.86787	0.668923	0.464417	0.257174	0.140969	0.0643912
377	0.867697	0.669683	0.464756	0.257405	0.141017	0.0639411
377.2	0.868052	0.669779	0.464625	0.257847	0.140932	0.0638362
377.4	0.868413	0.669485	0.464597	0.257867	0.14086	0.0637442
377.6	0.868584	0.669909	0.465042	0.257538	0.140858	0.0640238
377.8	0.868642	0.669882	0.465455	0.257617	0.140589	0.0636473
378	0.869322	0.669924	0.465685	0.257552	0.140241	0.0635583
378.2	0.869101	0.669679	0.465781	0.257391	0.140517	0.0632594
378.4	0.869193	0.669844	0.466567	0.25783	0.140597	0.0629142
378.6	0.869613	0.669908	0.466501	0.257765	0.14048	0.0632073
378.8	0.869666	0.669578	0.466946	0.25766	0.140602	0.0632924
379	0.869799	0.669746	0.467141	0.257463	0.140509	0.0633836
379.2	0.869723	0.669773	0.467521	0.257388	0.140397	0.0635797
379.4	0.869579	0.669616	0.4678	0.257568	0.140647	0.063885
379.6	0.869747	0.669762	0.467838	0.257463	0.141113	0.0639635
379.8	0.869607	0.669865	0.467358	0.257522	0.141197	0.0639853
380	0.869466	0.669727	0.467207	0.257996	0.141276	0.0636883
380.2	0.86983	0.669695	0.467239	0.258372	0.141354	0.063849
380.4	0.870097	0.669806	0.467027	0.258242	0.141629	0.0638999
380.6	0.870566	0.670239	0.46759	0.258544	0.141532	0.0643462
380.8	0.870892	0.670545	0.467581	0.258972	0.141954	0.0643774
381	0.871143	0.670904	0.467567	0.259296	0.142324	0.0647229
381.2	0.871649	0.670715	0.467587	0.259549	0.142756	0.064744
381.4	0.871965	0.670881	0.467734	0.259231	0.14263	0.0646054
381.6	0.871938	0.670987	0.46808	0.259236	0.142838	0.0646155
381.8	0.872374	0.671255	0.467907	0.259882	0.142902	0.0646628
382	0.872636	0.671629	0.46758	0.260133	0.14312	0.0646045
382.2	0.872413	0.671849	0.467388	0.260393	0.143043	0.0643963
382.4	0.872469	0.672422	0.467541	0.260505	0.142874	0.0640125
382.6	0.872821	0.672806	0.467511	0.260099	0.142858	0.0642814
382.8	0.872753	0.673027	0.467843	0.260029	0.142899	0.0641691
383	0.872701	0.67348	0.467798	0.259799	0.142801	0.0640404
383.2	0.872649	0.673897	0.468425	0.259898	0.142516	0.0641491
383.4	0.872758	0.674029	0.46856	0.260211	0.142667	0.0640403
383.6	0.872863	0.674024	0.468526	0.259956	0.142704	0.0640152
383.8	0.872683	0.673508	0.468788	0.260262	0.142551	0.0638631
384	0.872493	0.673347	0.468791	0.260871	0.142856	0.0639057
384.2	0.872728	0.673837	0.469026	0.261103	0.142852	0.0640179
384.4	0.872835	0.674329	0.469273	0.260924	0.142911	0.0642275
384.6	0.872779	0.674534	0.469517	0.260968	0.143001	0.0643354
384.8	0.873084	0.67439	0.469515	0.261186	0.143264	0.0642715
385	0.873843	0.674533	0.470105	0.26101	0.143232	0.0642692
385.2	0.874129	0.67445	0.470873	0.261112	0.143269	0.063701
385.4	0.874527	0.674429	0.471042	0.261096	0.142961	0.0634027
385.6	0.874651	0.674565	0.471365	0.261062	0.143181	0.0636182
385.8	0.875172	0.675153	0.471658	0.261366	0.14358	0.0637906
386	0.875869	0.675513	0.471687	0.261388	0.143558	0.063788
386.2	0.876164	0.675769	0.471943	0.261456	0.143086	0.0638448
386.4	0.876257	0.676062	0.472556	0.261233	0.143366	0.063749
386.6	0.876269	0.675797	0.472689	0.261518	0.143309	0.0637104
386.8	0.876167	0.676168	0.472616	0.261884	0.143489	0.0637583
387	0.876163	0.676524	0.472926	0.261802	0.143637	0.0638905
387.2	0.875961	0.676803	0.472647	0.262198	0.143555	0.0644325
387.4	0.875913	0.676942	0.472819	0.262373	0.143708	0.0646062
387.6	0.875853	0.676802	0.472878	0.262406	0.14379	0.0649558
387.8	0.875405	0.676499	0.472999	0.2631	0.143748	0.0651333
388	0.875462	0.676763	0.472758	0.263339	0.143913	0.0651185
388.2	0.875359	0.677096	0.472711	0.263281	0.143821	0.0652211
388.4	0.875828	0.677484	0.472793	0.263009	0.144563	0.0651024
388.6	0.875556	0.677465	0.472985	0.262986	0.144589	0.0650298
388.8	0.87628	0.677471	0.47333	0.263225	0.144498	0.0649195
389	0.876452	0.677944	0.473476	0.263418	0.144856	0.0646371
389.2	0.87648	0.678046	0.473828	0.263615	0.144977	0.0644085
389.4	0.876928	0.678072	0.474039	0.26313	0.145042	0.0645634
389.6	0.877151	0.677856	0.474242	0.263022	0.14502	0.0650098
389.8	0.877768	0.677693	0.474461	0.263507	0.145235	0.0648823
390	0.878856	0.677828	0.47465	0.263598	0.145386	0.065282
390.2	0.87885	0.677706	0.474876	0.26369	0.1452	0.0649253
390.4	0.878642	0.677545	0.475028	0.263976	0.14544	0.0650314
390.6	0.878581	0.67754	0.475009	0.264809	0.145017	0.0652492
390.8	0.878753	0.677647	0.475235	0.264657	0.145154	0.0656163
391	0.878931	0.677858	0.475193	0.264809	0.14482	0.0657671
391.2	0.878733	0.678322	0.475154	0.265253	0.144356	0.0660215
391.4	0.878924	0.678483	0.476146	0.265277	0.144238	0.06593
391.6	0.878873	0.678483	0.476103	0.265568	0.144343	0.065977
391.8	0.879008	0.678665	0.476202	0.265858	0.14441	0.0659947
392	0.879014	0.679525	0.47631	0.265933	0.144554	0.0659994
392.2	0.878946	0.680236	0.476469	0.265848	0.144365	0.0661056
392.4	0.879172	0.680876	0.476509	0.265625	0.144404	0.0660411
392.6	0.878884	0.681425	0.476881	0.265475	0.144212	0.0657938
392.8	0.879222	0.681698	0.476362	0.264934	0.144026	0.065543
393	0.879303	0.682329	0.47617	0.264735	0.144427	0.0654345
393.2	0.879712	0.682232	0.476493	0.264472	0.144306	0.0656921
393.4	0.880238	0.681969	0.476582	0.264288	0.144475	0.0660215
393.6	0.880172	0.681782	0.476824	0.264603	0.144595	0.0662188
393.8	0.880512	0.681871	0.477283	0.264614	0.145172	0.0661199
394	0.880836	0.681526	0.477484	0.264732	0.145655	0.0664377
394.2	0.880719	0.681204	0.477529	0.265027	0.145862	0.0663296
394.4	0.880717	0.680929	0.477177	0.265285	0.14637	0.0670318
394.6	0.880643	0.680507	0.477438	0.265811	0.14656	0.0671105
394.8	0.881007	0.680202	0.477541	0.26538	0.146678	0.0669657
395	0.881117	0.680254	0.477825	0.266201	0.146871	0.0672684
395.2	0.88106	0.680369	0.47817	0.266353	0.147532	0.0673184
395.4	0.881374	0.680158	0.478782	0.26695	0.147717	0.0670736
395.6	0.881466	0.67994	0.478659	0.267796	0.147762	0.0668795
395.8	0.882288	0.680125	0.479009	0.267903	0.148018	0.0667524
396	0.88223	0.680259	0.479364	0.267845	0.147831	0.0669367
396.2	0.882473	0.680581	0.479505	0.267635	0.147768	0.0666431
396.4	0.882434	0.680634	0.479335	0.267729	0.148063	0.0665309
396.6	0.882528	0.680988	0.479558	0.267612	0.147895	0.0660244
396.8	0.882441	0.681397	0.479319	0.26777	0.147718	0.0659154
397	0.882605	0.682409	0.479845	0.268554	0.148014	0.0659142
397.2	0.882759	0.682853	0.479652	0.268674	0.147453	0.065937
397.4	0.882474	0.683215	0.480046	0.268465	0.147431	0.0658472
397.6	0.882702	0.68342	0.480099	0.268241	0.147491	0.0654662
397.8	0.883115	0.683303	0.479688	0.268311	0.147571	0.0655099
398	0.883107	0.683166	0.47924	0.268409	0.147724	0.0655254
398.2	0.883248	0.683616	0.479112	0.268531	0.147795	0.0658227
398.4	0.883523	0.683717	0.478928	0.268219	0.147621	0.0663297
398.6	0.883509	0.683394	0.479486	0.26851	0.147597	0.0664537
398.8	0.884365	0.683385	0.480074	0.268359	0.147457	0.0667718
399	0.884861	0.683688	0.480714	0.26907	0.147633	0.067278
399.2	0.884732	0.683781	0.480814	0.268901	0.147596	0.0671676
399.4	0.88461	0.683612	0.481287	0.269348	0.147088	0.0673162
[truncated: 4,103 more rows]

## Sheet: Figure S1D
M7BP concentration (nM)	nm shift at steady state
25	0.9944
12.5	0.7856
6.25	0.5868
3.13	0.3592
1.56	0.2102
0.78	0.1007

## Sheet: Figure S1H
Actin concentration (uM)	ATPase (s-1)						ATPase (s-1)
	M7a alone						M7a + M7BP
	experiment 1	experiment 2	experiment 3	experiment 4	experiment 5		experiment 1	experiment 2	experiment 3
0	0.01041			0.0294748	0.0241158
2.5			0.123258	0.11254	0.11522		0.139335	0.0991426	0.120579
3.75
5			0.147374	0.147374	0.144695		0.190247	0.219721	0.184887
10	0.18033	0.226688	0.192926				0.294748	0.300107	0.305466
20	0.2717		0.265273	0.190247			0.383173	0.383173	0.404609
30	0.42953	0.38478	0.356377				0.466238	0.466238	0.471597
40	0.37621	0.463558	0.428725				0.490354	0.514469	0.549303
50	0.5903	0.560021
60	0.67149	0.664523	0.632369				0.616292	0.62433	0.600214

[truncated: 4 more sheets: Figure S1I, Figure S3C, Figure S4, All gels and blots]
